# Supplementary material for: TRIM32 promotes tumor immune evasion and impedes Anti–PD-1 treatment by inducing immunosuppressive macrophages in gastric cancer
Source: J Transl Med. 2025 Oct 29;23:1187. doi: 10.1186/s12967-025-06330-8 (PMC12574041; doi:10.1186/s12967-025-06330-8)
Supplement: Supplementary file 1 — Supplementary Material 1 [file 12967_2025_6330_MOESM1_ESM.xls]

## Sheet: table.deg.group_siNC-vs-siTRIM3
rowname	logFC	logCPM	PValue	logPval	p_adjusted	hgnc_symbol	biotype	ENTREZID	DE	group_siNC-vs-siTRIM32
ENSG00000000005	-2.78073	-3.14229	6.3761e-06	5.19544	9.68465e-06	TNMD	protein_coding	64102	-1	decrease
ENSG00000000971	-1.04823	-1.9505	0.00242578	2.61515	0.00316303	CFH	protein_coding	3075	-1	decrease
ENSG00000001461	1.15026	2.80368	2.57317e-71	70.5895	1.54696e-70	NIPAL3	protein_coding	57185	1	increase
ENSG00000001561	1.29535	3.63629	1.50292e-141	140.823	2.08402e-140	ENPP4	protein_coding	22875	1	increase
ENSG00000002726	-1.7766	-2.94312	0.000187521	3.72695	0.000262678	AOC1	protein_coding	26	-1	decrease
ENSG00000002746	1.62263	-0.373602	1.65423e-18	17.7814	3.81544e-18	HECW1	protein_coding	23072	1	increase
ENSG00000003147	2.69513	2.99834	0	Inf	0	ICA1	protein_coding	3382	1	increase
ENSG00000004864	-1.24519	4.81444	1.73958e-206	205.76	4.34118e-205	SLC25A13	protein_coding	10165	-1	decrease
ENSG00000004939	3.4928	-2.60624	4.22959e-11	10.3737	7.8929e-11	SLC4A1	protein_coding	6521	1	increase
ENSG00000005108	1.28129	4.24295	2.70025e-178	177.569	5.21254e-177	THSD7A	protein_coding	221981	1	increase
ENSG00000005187	1.54552	2.42156	1.46415e-98	97.8344	1.25468e-97	ACSM3	protein_coding	6296	1	increase
ENSG00000005238	2.0331	3.68775	0	Inf	0	FAM214B	protein_coding	80256	1	increase
ENSG00000005243	2.7706	-1.14335	1.51313e-23	22.8201	3.96355e-23	COPZ2	protein_coding	51226	1	increase
ENSG00000005448	1.50377	4.7429	2.18378e-290	289.661	9.93498e-289	WDR54	protein_coding	84058	1	increase
ENSG00000005471	3.39986	-0.428792	2.85708e-49	48.5441	1.21261e-48	ABCB4	protein_coding	5244	1	increase
ENSG00000005810	1.1779	7.2429	1.88998e-296	295.724	8.8725e-295	MYCBP2	protein_coding	23077	1	increase
ENSG00000005884	1.12804	4.95945	1.0076e-177	176.997	1.93814e-176	ITGA3	protein_coding	3675	1	increase
ENSG00000005961	1.40216	2.14155	1.54797e-70	69.8102	9.19695e-70	ITGA2B	protein_coding	3674	1	increase
ENSG00000006071	3.78892	0.542518	9.79044e-109	108.009	9.51777e-108	ABCC8	protein_coding	6833	1	increase
ENSG00000006210	1.60721	2.24577	1.12626e-94	93.9484	9.32087e-94	CX3CL1	protein_coding	6376	1	increase
ENSG00000006283	1.00962	7.48655	4.34185e-225	224.362	1.24682e-223	CACNA1G	protein_coding	8913	1	increase
ENSG00000006432	2.02167	3.46741	2.44081e-269	268.612	9.50273e-268	MAP3K9	protein_coding	4293	1	increase
ENSG00000006459	2.79786	3.99825	0	Inf	0	KDM7A	protein_coding	80853	1	increase
ENSG00000006468	1.38259	5.48175	2.66097e-304	303.575	1.32607e-302	ETV1	protein_coding	2115	1	increase
ENSG00000006555	3.02316	-2.94842	1.95459e-07	6.70894	3.18349e-07	TTC22	protein_coding	55001	1	increase
ENSG00000006638	1.1596	2.58059	5.71247e-64	63.2432	3.06965e-63	TBXA2R	protein_coding	6915	1	increase
ENSG00000006756	-1.49874	-3.3597	0.0359606	1.44417	0.0426711	ARSD	protein_coding	414	-1	decrease
ENSG00000007001	1.67578	-3.07842	0.00261042	2.58329	0.00339586	UPP2	protein_coding	151531	1	increase
ENSG00000007047	1.08313	4.99708	5.38819e-166	165.269	9.35339e-165	MARK4	protein_coding	57787	1	increase
ENSG00000007062	6.27434	-3.29806	7.74532e-09	8.11096	1.32997e-08	PROM1	protein_coding	8842	1	increase
ENSG00000007312	2.50377	-3.28929	0.000106011	3.97465	0.000151247	CD79B	protein_coding	974	1	increase
ENSG00000007314	1.82658	4.47439	0	Inf	0	SCN4A	protein_coding	6329	1	increase
ENSG00000007350	1.87243	-2.96247	0.00069635	3.15717	0.00094141	TKTL1	protein_coding	8277	1	increase
ENSG00000007372	1.04948	4.99681	1.16701e-156	155.933	1.86399e-155	PAX6	protein_coding	5080	1	increase
ENSG00000007402	1.85267	3.44159	1.81617e-257	256.741	6.50766e-256	CACNA2D2	protein_coding	9254	1	increase
ENSG00000007516	2.36007	3.35758	1.02205383892595e-318	317.991	5.6688988450039e-317	BAIAP3	protein_coding	8938	1	increase
ENSG00000007952	-1.29103	-1.7188	1.51068e-05	4.82083	2.25232e-05	NOX1	protein_coding	27035	-1	decrease
ENSG00000008086	1.85252	3.23247	3.16873e-207	206.499	7.95671e-206	CDKL5	protein_coding	6792	1	increase
ENSG00000008118	4.77351	-4.19078	0.00196218	2.70726	0.00256825	CAMK1G	protein_coding	57172	1	increase
ENSG00000008256	1.41602	6.5545	0	Inf	0	CYTH3	protein_coding	9265	1	increase
ENSG00000008277	1.14147	5.97836	2.39521e-234	233.621	7.26459e-233	ADAM22	protein_coding	53616	1	increase
ENSG00000008311	1.17081	6.00902	5.43753e-247	246.265	1.80095e-245	AASS	protein_coding	10157	1	increase
ENSG00000009694	1.25184	5.21775	5.83397e-235	234.234	1.78277e-233	TENM1	protein_coding	10178	1	increase
ENSG00000009950	1.70591	2.07381	4.6865e-96	95.3292	3.92464e-95	MLXIPL	protein_coding	51085	1	increase
ENSG00000010295	1.26938	-0.741195	9.14297e-10	9.03891	1.62993e-09	IFFO1	protein_coding	25900	1	increase
ENSG00000010310	3.36601	3.42703	0	Inf	0	GIPR	protein_coding	2696	1	increase
ENSG00000010327	3.92885	-3.56612	1.11843e-05	4.95139	1.67832e-05	STAB1	protein_coding	23166	1	increase
ENSG00000010379	1.39399	-2.56034	0.0018968	2.72198	0.00249274	SLC6A13	protein_coding	6540	1	increase
ENSG00000010404	1.0103	5.21179	8.68857e-156	155.061	1.37154e-154	IDS	protein_coding	3423	1	increase
ENSG00000010610	1.66036	-0.0816053	2.67739e-23	22.5723	6.97715e-23	CD4	protein_coding	920	1	increase
ENSG00000010626	1.31924	2.64182	2.12906e-83	82.6718	1.52576e-82	LRRC23	protein_coding	10233	1	increase
ENSG00000010671	2.15965	-1.56939	6.13153e-13	12.2124	1.21327e-12	BTK	protein_coding	695	1	increase
ENSG00000010810	2.21228	4.34432	0	Inf	0	FYN	protein_coding	2534	1	increase
ENSG00000010818	1.3282	4.67711	6.39956e-223	222.194	1.80256e-221	HIVEP2	protein_coding	3097	1	increase
ENSG00000011347	1.26201	5.0019	5.06354e-224	223.296	1.43876e-222	SYT7	protein_coding	9066	1	increase
ENSG00000011590	1.06508	-1.00141	2.10568e-06	5.67661	3.27667e-06	ZBTB32	protein_coding	27033	1	increase
ENSG00000011638	1.94016	4.43728	0	Inf	0	TMEM159	protein_coding	57146	1	increase
ENSG00000012223	4.62729	-4.25905	0.00392074	2.40663	0.00503252	LTF	protein_coding	4057	1	increase
ENSG00000012779	5.74687	-3.65109	1.94494e-06	5.71109	3.03266e-06	ALOX5	protein_coding	240	1	increase
ENSG00000012822	1.33253	5.13762	3.47101e-259	258.46	1.26899e-257	CALCOCO1	protein_coding	57658	1	increase
ENSG00000013297	2.16263	-2.78866	9.67598e-06	5.01431	1.45616e-05	CLDN11	protein_coding	5010	1	increase
ENSG00000013364	1.79201	2.71433	2.46899e-146	145.607	3.57033e-145	MVP	protein_coding	9961	1	increase
ENSG00000013392	1.68492	2.53609	6.47117e-121	120.189	7.28333e-120	RWDD2A	protein_coding	112611	1	increase
ENSG00000013588	1.52127	2.59241	1.43358e-102	101.844	1.29783e-101	GPRC5A	protein_coding	9052	1	increase
ENSG00000013725	1.95513	-3.83052	0.0128007	1.89277	0.0158199	CD6	protein_coding	923	1	increase
ENSG00000014257	2.07034	0.744038	2.14106e-56	55.6694	1.0178e-55	ACPP	protein_coding	55	1	increase
ENSG00000014914	1.29062	3.52266	1.06127e-130	129.974	1.3232e-129	MTMR11	protein_coding	10903	1	increase
ENSG00000015520	1.21426	1.02828	2.44295e-27	26.6121	6.91231e-27	NPC1L1	protein_coding	29881	1	increase
ENSG00000016402	2.76271	-3.12396	6.3761e-06	5.19544	9.68465e-06	IL20RA	protein_coding	53832	1	increase
ENSG00000018625	4.49131	-0.00930308	5.4713e-86	85.2619	4.05738e-85	ATP1A2	protein_coding	477	1	increase
ENSG00000019186	2.87879	2.34002	1.53506e-243	242.814	4.9427e-242	CYP24A1	protein_coding	1591	1	increase
ENSG00000019505	-1.39448	-3.55215	0.0349004	1.45717	0.0414678	SYT13	protein_coding	57586	-1	decrease
ENSG00000019991	2.5909	0.882838	2.95728e-85	84.5291	2.17413e-84	HGF	protein_coding	3082	1	increase
ENSG00000020577	2.10534	4.57815	0	Inf	0	SAMD4A	protein_coding	23034	1	increase
ENSG00000021300	2.49639	1.64697	2.90674e-131	130.537	3.63814e-130	PLEKHB1	protein_coding	58473	1	increase
ENSG00000021355	-1.01381	-2.97232	0.02398	1.62015	0.0289685	SERPINB1	protein_coding	1992	-1	decrease
ENSG00000021645	6.54325	-3.08721	6.18704e-11	10.2085	1.14717e-10	NRXN3	protein_coding	9369	1	increase
ENSG00000022267	-1.02824	-0.0017405	9.63354e-12	11.0162	1.83472e-11	FHL1	protein_coding	2273	-1	decrease
ENSG00000023171	3.69862	3.09226	0	Inf	0	GRAMD1B	protein_coding	57476	1	increase
ENSG00000023445	2.58991	0.785173	4.28655e-81	80.3679	2.98602e-80	BIRC3	protein_coding	330	1	increase
ENSG00000023839	1.15198	1.99231	6.62106e-45	44.1791	2.61868e-44	ABCC2	protein_coding	1244	1	increase
ENSG00000024048	1.18251	5.89022	4.54146e-246	245.343	1.49196e-244	UBR2	protein_coding	23304	1	increase
ENSG00000025423	1.2393	2.05913	2.00447e-54	53.698	9.2412e-54	HSD17B6	protein_coding	8630	1	increase
ENSG00000026559	1.02934	3.63737	3.69899e-91	90.4319	2.94248e-90	KCNG1	protein_coding	3755	1	increase
ENSG00000026652	1.5133	3.98217	5.02429e-221	220.299	1.3839e-219	AGPAT4	protein_coding	56895	1	increase
ENSG00000027075	1.88621	-0.0716497	9.0271e-30	29.0445	2.69648e-29	PRKCH	protein_coding	5583	1	increase
ENSG00000027644	3.09555	0.961757	1.0188e-112	111.992	1.03907e-111	INSRR	protein_coding	3645	1	increase
ENSG00000029559	-4.31413	-4.39792	0.0156588	1.80524	0.019149	IBSP	protein_coding	3381	-1	decrease
ENSG00000030304	-4.31413	-4.39792	0.0156588	1.80524	0.019149	MUSK	protein_coding	4593	-1	decrease
ENSG00000030419	1.84884	2.9174	2.95552e-172	171.529	5.42716e-171	IKZF2	protein_coding	22807	1	increase
ENSG00000031698	1.18772	7.96929	3.04551945409461e-319	318.516	1.70086989830743e-317	SARS	protein_coding	6301	1	increase
ENSG00000033327	3.17977	3.76422	0	Inf	0	GAB2	protein_coding	9846	1	increase
ENSG00000035115	1.2634	3.02187	2.66883e-100	99.5737	2.3466e-99	SH3YL1	protein_coding	26751	1	increase
ENSG00000035664	1.27255	1.49312	7.35185e-41	40.1336	2.71913e-40	DAPK2	protein_coding	23604	1	increase
ENSG00000035720	4.07133	-4.47913	0.0312983	1.50448	0.037311	STAP1	protein_coding	26228	1	increase
ENSG00000036530	2.70195	0.37415	1.47552e-63	62.8311	7.88179e-63	CYP46A1	protein_coding	10858	1	increase
ENSG00000036672	1.11513	1.92198	1.36484e-41	40.8649	5.12164e-41	USP2	protein_coding	9099	1	increase
ENSG00000037280	1.08068	-1.7392	0.000100106	3.99954	0.000143188	FLT4	protein_coding	2324	1	increase
ENSG00000038427	1.78553	-2.03432	9.5007e-08	7.02224	1.56646e-07	VCAN	protein_coding	1462	1	increase
ENSG00000039068	2.16701	-0.732748	2.30692e-22	21.637	5.88021e-22	CDH1	protein_coding	999	1	increase
ENSG00000039139	1.7099	-1.6717	1.83193e-08	7.73709	3.10031e-08	DNAH5	protein_coding	1767	1	increase
ENSG00000039537	2.87797	-3.33512	5.0319e-05	4.29827	7.30257e-05	C6	protein_coding	729	1	increase
ENSG00000039987	1.62961	-2.13436	4.56814e-06	5.34026	6.98703e-06	BEST2	protein_coding	54831	1	increase
ENSG00000041982	2.36443	3.26972	1.37276e-307	306.862	7.10327e-306	TNC	protein_coding	3371	1	increase
ENSG00000042317	1.03968	2.75764	5.10157e-59	58.2923	2.52059e-58	SPATA7	protein_coding	55812	1	increase
ENSG00000042832	5.517	-3.79543	3.08962e-05	4.51009	4.52478e-05	TG	protein_coding	7038	1	increase
ENSG00000042980	1.20673	-2.01419	0.000554651	3.25598	0.000753619	ADAM28	protein_coding	10863	1	increase
ENSG00000047346	1.52958	4.29329	2.54806e-253	252.594	8.8369e-252	FAM214A	protein_coding	56204	1	increase
ENSG00000047365	1.60869	2.29038	6.49107e-98	97.1877	5.5186e-97	ARAP2	protein_coding	116984	1	increase
ENSG00000047457	5.13972	-4.008	0.000491606	3.30838	0.000670432	CP	protein_coding	1356	1	increase
ENSG00000047617	2.16298	-1.14251	5.03272e-16	15.2982	1.08723e-15	ANO2	protein_coding	57101	1	increase
ENSG00000048162	-1.07171	5.93361	4.41395e-206	205.355	1.09477e-204	NOP16	protein_coding	51491	-1	decrease
ENSG00000048707	1.03764	6.23416	9.80612e-204	203.009	2.35638e-202	VPS13D	protein_coding	55187	1	increase
ENSG00000048740	4.81979	-1.49571	9.04675e-31	30.0435	2.75986e-30	CELF2	protein_coding	10659	1	increase
ENSG00000049192	3.53194	1.48439	3.95865e-182	181.402	7.88614e-181	ADAMTS6	protein_coding	11174	1	increase
ENSG00000049759	1.3391	5.68034	6.09119e-300	299.215	2.95368e-298	NEDD4L	protein_coding	23327	1	increase
ENSG00000050030	2.00736	0.204067	9.63319e-38	37.0162	3.36103e-37	NEXMIF	protein_coding	340533	1	increase
ENSG00000050165	-1.05659	0.764774	1.16745e-18	17.9328	2.70578e-18	DKK3	protein_coding	27122	-1	decrease
ENSG00000050438	2.69218	2.79012	1.47904e-288	287.83	6.56287e-287	SLC4A8	protein_coding	9498	1	increase
ENSG00000050555	1.93403	-2.46721	2.11104e-06	5.6755	3.28407e-06	LAMC3	protein_coding	10319	1	increase
ENSG00000050730	6.27474	-3.29098	3.88379e-09	8.41074	6.74695e-09	TNIP3	protein_coding	79931	1	increase
ENSG00000050767	6.1734	-3.35639	1.54478e-08	7.81113	2.6201e-08	COL23A1	protein_coding	91522	1	increase
ENSG00000051108	2.20481	7.05694	0	Inf	0	HERPUD1	protein_coding	9709	1	increase
ENSG00000052126	1.12575	5.16311	5.19736e-188	187.284	1.09605e-186	PLEKHA5	protein_coding	54477	1	increase
ENSG00000052344	1.4582	-1.08721	2.53667e-10	9.59574	4.60891e-10	PRSS8	protein_coding	5652	1	increase
ENSG00000053108	2.92299	3.10647	0	Inf	0	FSTL4	protein_coding	23105	1	increase
ENSG00000053372	-1.25089	5.5994	1.07649e-258	257.968	3.90041e-257	MRTO4	protein_coding	51154	-1	decrease
ENSG00000053524	4.13015	-2.09461	1.56449e-17	16.8056	3.51631e-17	MCF2L2	protein_coding	23101	1	increase
ENSG00000053747	1.94858	5.53594	0	Inf	0	LAMA3	protein_coding	3909	1	increase
ENSG00000054356	2.74457	-1.00798	9.38671e-27	26.0275	2.62523e-26	PTPRN	protein_coding	5798	1	increase
ENSG00000054392	1.55074	2.27427	1.19782e-91	90.9216	9.59442e-91	HHAT	protein_coding	55733	1	increase
ENSG00000055163	10.4396	0.425081	1.1265e-149	148.948	1.68621e-148	CYFIP2	protein_coding	26999	1	increase
ENSG00000056487	1.88658	2.33967	4.40295e-131	130.356	5.50658e-130	PHF21B	protein_coding	112885	1	increase
ENSG00000056558	1.22535	-1.09775	6.21806e-08	7.20635	1.03184e-07	TRAF1	protein_coding	7185	1	increase
ENSG00000057294	2.63071	2.2236	6.615e-201	200.179	1.5527e-199	PKP2	protein_coding	5318	1	increase
ENSG00000057593	4.07165	-4.47311	0.0312983	1.50448	0.037311	F7	protein_coding	2155	1	increase
ENSG00000057657	3.18466	-0.225432	1.90003e-53	52.7212	8.62467e-53	PRDM1	protein_coding	639	1	increase
ENSG00000057704	4.77422	0.81498	2.76795e-155	154.558	4.33976e-154	TMCC3	protein_coding	57458	1	increase
ENSG00000058085	2.64411	-1.68306	9.99991e-16	15	2.14033e-15	LAMC2	protein_coding	3918	1	increase
ENSG00000058404	1.19569	3.38285	4.31427e-107	106.365	4.09818e-106	CAMK2B	protein_coding	816	1	increase
ENSG00000058673	1.69387	7.58715	0	Inf	0	ZC3H11A	protein_coding	9877	1	increase
ENSG00000058866	1.5075	0.292934	4.08149e-25	24.3892	1.10394e-24	DGKG	protein_coding	1608	1	increase
ENSG00000059728	1.2226	3.97272	3.82098e-145	144.418	5.44758e-144	MXD1	protein_coding	4084	1	increase
ENSG00000059804	2.04173	5.16021	0	Inf	0	SLC2A3	protein_coding	6515	1	increase
ENSG00000060566	6.83775	-2.85437	1.25259e-13	12.9022	2.53397e-13	CREB3L3	protein_coding	84699	1	increase
ENSG00000060656	1.09348	5.3003	7.32828e-185	184.135	1.49482e-183	PTPRU	protein_coding	10076	1	increase
ENSG00000060709	2.21372	0.0594677	2.59636e-39	38.5856	9.31353e-39	RIMBP2	protein_coding	23504	1	increase
ENSG00000060718	1.04487	8.91535	3.92893e-260	259.406	1.45281e-258	COL11A1	protein_coding	1301	1	increase
ENSG00000061656	1.07278	1.8918	3.77317e-38	37.4233	1.32589e-37	SPAG4	protein_coding	6676	1	increase
ENSG00000062038	2.85567	1.4839	3.88747e-143	142.41	5.4654e-142	CDH3	protein_coding	1001	1	increase
ENSG00000064042	1.25936	4.32349	2.52202e-177	176.598	4.8282e-176	LIMCH1	protein_coding	22998	1	increase
ENSG00000064205	1.37498	-0.799846	5.43765e-11	10.2646	1.01112e-10	CCN5	protein_coding	8839	1	increase
ENSG00000064225	1.88333	-0.115065	8.62756e-29	28.0641	2.51362e-28	ST3GAL6	protein_coding	10402	1	increase
ENSG00000064300	2.93954	5.31371	0	Inf	0	NGFR	protein_coding	4804	1	increase
ENSG00000064547	1.31876	3.23112	1.53088e-121	120.815	1.73264e-120	LPAR2	protein_coding	9170	1	increase
ENSG00000064886	4.77382	-4.18486	0.00196218	2.70726	0.00256825	CHI3L2	protein_coding	1117	1	increase
ENSG00000064989	2.34236	3.72879	0	Inf	0	CALCRL	protein_coding	10203	1	increase
ENSG00000065328	-1.08709	6.32756	2.7536e-227	226.56	8.00671e-226	MCM10	protein_coding	55388	-1	decrease
ENSG00000065357	1.18738	4.97959	6.79825e-198	197.168	1.55295e-196	DGKA	protein_coding	1606	1	increase
ENSG00000065361	2.5174	3.76712	0	Inf	0	ERBB3	protein_coding	2065	1	increase
ENSG00000065621	1.70573	-0.930495	3.42537e-14	13.4653	7.03938e-14	GSTO2	protein_coding	119391	1	increase
ENSG00000065923	1.79833	2.23345	4.70896e-114	113.327	4.88884e-113	SLC9A7	protein_coding	84679	1	increase
ENSG00000066032	1.15561	-1.46092	1.31563e-05	4.88086	1.96732e-05	CTNNA2	protein_coding	1496	1	increase
ENSG00000066056	3.5204	-2.58924	4.22959e-11	10.3737	7.8929e-11	TIE1	protein_coding	7075	1	increase
ENSG00000066185	1.89107	-2.23758	7.15117e-07	6.14562	1.13929e-06	ZMYND12	protein_coding	84217	1	increase
ENSG00000066248	2.50207	1.17973	1.54882e-98	97.81	1.32653e-97	NGEF	protein_coding	25791	1	increase
ENSG00000066336	1.99212	-2.4289	1.30633e-06	5.88395	2.05451e-06	SPI1	protein_coding	6688	1	increase
ENSG00000066382	1.88867	2.28177	5.89012e-126	125.23	7.00929e-125	MPPED2	protein_coding	744	1	increase
ENSG00000066405	1.46645	-1.12439	3.28039e-10	9.48407	5.94088e-10	CLDN18	protein_coding	51208	1	increase
ENSG00000066923	1.66542	4.168	5.92684e-287	286.227	2.58736e-285	STAG3	protein_coding	10734	1	increase
ENSG00000067208	1.08983	5.46071	6.22193e-192	191.206	1.36176e-190	EVI5	protein_coding	7813	1	increase
ENSG00000067445	1.15996	5.43137	2.79992e-213	212.553	7.34967e-212	TRO	protein_coding	7216	1	increase
ENSG00000067606	1.09837	4.52461	9.88077e-148	147.005	1.45085e-146	PRKCZ	protein_coding	5590	1	increase
ENSG00000067715	1.06982	5.01133	3.97537e-164	163.401	6.74896e-163	SYT1	protein_coding	6857	1	increase
ENSG00000067840	1.21813	4.90927	2.93472e-205	204.532	7.21255e-204	PDZD4	protein_coding	57595	1	increase
ENSG00000067992	1.0622	4.66391	3.6807e-145	144.434	5.25221e-144	PDK3	protein_coding	5165	1	increase
ENSG00000068615	1.13303	3.61	2.44786e-107	106.611	2.33209e-106	REEP1	protein_coding	65055	1	increase
ENSG00000068781	5.13965	-4.00925	0.000491606	3.30838	0.000670432	STON1-GTF2A1L	protein_coding	286749	1	increase
ENSG00000068831	1.77517	2.31628	3.53073e-116	115.452	3.75962e-115	RASGRP2	protein_coding	10235	1	increase
ENSG00000068971	1.47848	3.71856	1.02415e-188	187.99	2.16826e-187	PPP2R5B	protein_coding	5526	1	increase
ENSG00000068976	1.00591	1.28072	6.16815e-23	22.2098	1.59278e-22	PYGM	protein_coding	5837	1	increase
ENSG00000069020	1.0187	4.33744	1.37147e-117	116.863	1.48082e-116	MAST4	protein_coding	375449	1	increase
ENSG00000069188	1.97101	4.00459	0	Inf	0	SDK2	protein_coding	54549	1	increase
ENSG00000069206	4.07133	-4.47913	0.0312983	1.50448	0.037311	ADAM7	protein_coding	8756	1	increase
ENSG00000069424	1.2619	4.90898	2.19281e-218	217.659	5.96886e-217	KCNAB2	protein_coding	8514	1	increase
ENSG00000069431	1.83498	2.35841	2.50719e-127	126.601	3.03033e-126	ABCC9	protein_coding	10060	1	increase
ENSG00000069667	2.31668	2.13097	2.24119e-160	159.65	3.71529e-159	RORA	protein_coding	6095	1	increase
ENSG00000069702	1.49515	3.76711	5.72797e-195	194.242	1.28136e-193	TGFBR3	protein_coding	7049	1	increase
ENSG00000069812	1.42217	3.04132	2.80204e-118	117.553	3.05191e-117	HES2	protein_coding	54626	1	increase
ENSG00000070182	1.23628	0.821079	3.89117e-25	24.4099	1.05281e-24	SPTB	protein_coding	6710	1	increase
ENSG00000070193	7.29042	-2.49185	4.1332e-18	17.3837	9.43425e-18	FGF10	protein_coding	2255	1	increase
ENSG00000070540	1.95257	3.37048	6.19602e-241	240.208	1.96766e-239	WIPI1	protein_coding	55062	1	increase
ENSG00000070601	7.36066	-2.44616	1.04592e-18	17.9805	2.42933e-18	FRMPD1	protein_coding	22844	1	increase
ENSG00000070669	2.19105	7.93127	0	Inf	0	ASNS	protein_coding	440	1	increase
ENSG00000070748	4.46466	-4.32899	0.00783503	2.10596	0.00982549	CHAT	protein_coding	1103	1	increase
ENSG00000070759	2.47045	2.543	4.74007e-222	221.324	1.32591e-220	TESK2	protein_coding	10420	1	increase
ENSG00000070808	6.76857	-2.92589	1.97041e-12	11.7054	3.83658e-12	CAMK2A	protein_coding	815	1	increase
ENSG00000070886	1.2461	2.76322	1.23184e-81	80.9094	8.62928e-81	EPHA8	protein_coding	2046	1	increase
ENSG00000070915	-2.29126	-3.99848	0.0130013	1.88601	0.0160531	SLC12A3	protein_coding	6559	-1	decrease
ENSG00000070985	-1.31652	-3.31965	0.0126652	1.89739	0.0156668	TRPM5	protein_coding	29850	-1	decrease
ENSG00000071073	1.57719	2.60843	9.5157e-113	112.022	9.71117e-112	MGAT4A	protein_coding	11320	1	increase
ENSG00000071909	2.14047	0.266267	2.82902e-43	42.5484	1.08885e-42	MYO3B	protein_coding	140469	1	increase
ENSG00000071991	-1.70847	-3.40447	0.0147574	1.83099	0.018144	CDH19	protein_coding	28513	-1	decrease
ENSG00000072163	2.48108	0.73241	8.91916e-74	73.0497	5.54529e-73	LIMS2	protein_coding	55679	1	increase
ENSG00000072182	3.03535	1.34457	6.85386e-142	141.164	9.55294e-141	ASIC4	protein_coding	55515	1	increase
ENSG00000072195	1.56923	5.91277	0	Inf	0	SPEG	protein_coding	10290	1	increase
ENSG00000072201	4.9062	-4.12694	0.000982101	3.00784	0.00131238	LNX1	protein_coding	84708	1	increase
ENSG00000072315	1.38404	-3.2647	0.0243272	1.61391	0.0293748	TRPC5	protein_coding	7224	1	increase
ENSG00000072682	1.50277	5.34298	0	Inf	0	P4HA2	protein_coding	8974	1	increase
ENSG00000072818	1.38298	1.54062	3.29672e-48	47.4819	1.38004e-47	ACAP1	protein_coding	9744	1	increase
ENSG00000072832	1.25324	4.07285	3.8614e-159	158.413	6.31073e-158	CRMP1	protein_coding	1400	1	increase
ENSG00000072858	7.28973	-2.50296	8.21763e-18	17.0853	1.85936e-17	SIDT1	protein_coding	54847	1	increase
ENSG00000072952	2.48893	-2.18517	1.14901e-09	8.93968	2.0405e-09	MRVI1	protein_coding	10335	1	increase
ENSG00000073111	-1.07822	7.05558	1.12498e-245	244.949	3.67342e-244	MCM2	protein_coding	4171	-1	decrease
ENSG00000073146	3.31719	-1.31228	1.10799e-26	25.9555	3.09289e-26	MOV10L1	protein_coding	54456	1	increase
ENSG00000073331	1.46281	3.57088	1.99223e-174	173.701	3.74751e-173	ALPK1	protein_coding	80216	1	increase
ENSG00000073350	1.08978	3.78105	5.91359e-109	108.228	5.76967e-108	LLGL2	protein_coding	3993	1	increase
ENSG00000073605	1.76009	3.83963	1.47918e-276	275.83	6.09588e-275	GSDMB	protein_coding	55876	1	increase
ENSG00000073670	1.16193	4.92848	6.84356e-187	186.165	1.42649e-185	ADAM11	protein_coding	4185	1	increase
ENSG00000073711	1.07409	3.20756	9.66584e-81	80.0148	6.69009e-80	PPP2R3A	protein_coding	5523	1	increase
ENSG00000073756	5.02477	0.416262	2.10756e-122	121.676	2.40889e-121	PTGS2	protein_coding	5743	1	increase
ENSG00000073849	1.17682	0.0911062	1.93709e-14	13.7128	4.00423e-14	ST6GAL1	protein_coding	6480	1	increase
ENSG00000073861	2.133	-0.0945275	4.2589e-33	32.3707	1.36157e-32	TBX21	protein_coding	30009	1	increase
ENSG00000073910	1.79241	1.8888	1.63919e-91	90.7854	1.31038e-90	FRY	protein_coding	10129	1	increase
ENSG00000074211	3.4125	-0.808036	8.45858e-38	37.0727	2.95376e-37	PPP2R2C	protein_coding	5522	1	increase
ENSG00000074317	1.86685	0.00965131	6.98479e-30	29.1558	2.08912e-29	SNCB	protein_coding	6620	1	increase
ENSG00000074410	1.1284	5.34896	6.4749e-200	199.189	1.51106e-198	CA12	protein_coding	771	1	increase
ENSG00000074416	1.8572	3.21409	7.10932e-205	204.148	1.73669e-203	MGLL	protein_coding	11343	1	increase
ENSG00000074527	1.41043	-1.98604	2.57466e-05	4.58928	3.78877e-05	NTN4	protein_coding	59277	1	increase
ENSG00000074706	2.69698	-3.4348	0.000159334	3.79769	0.0002243	IPCEF1	protein_coding	26034	1	increase
ENSG00000074966	1.60266	-0.198911	9.75326e-20	19.0109	2.32266e-19	TXK	protein_coding	7294	1	increase
ENSG00000075035	-4.66071	-4.24941	0.00392074	2.40663	0.00503252	WSCD2	protein_coding	9671	-1	decrease
ENSG00000075043	1.23089	2.48608	2.26416e-68	67.6451	1.30407e-67	KCNQ2	protein_coding	3785	1	increase
ENSG00000075073	2.79188	-2.34461	7.68813e-10	9.11418	1.37406e-09	TACR2	protein_coding	6865	1	increase
ENSG00000075131	-1.15129	4.59269	1.49035e-165	164.827	2.57058e-164	TIPIN	protein_coding	54962	-1	decrease
ENSG00000075213	1.16902	6.24792	3.46394e-258	257.46	1.24671e-256	SEMA3A	protein_coding	10371	1	increase
ENSG00000075223	1.89827	5.79263	0	Inf	0	SEMA3C	protein_coding	10512	1	increase
ENSG00000075290	1.52737	-0.373052	2.1087e-17	16.676	4.7198e-17	WNT8B	protein_coding	7479	1	increase
ENSG00000075426	1.66339	5.50483	0	Inf	0	FOSL2	protein_coding	2355	1	increase
ENSG00000075429	5.02796	-4.06089	0.000491606	3.30838	0.000670432	CACNG5	protein_coding	27091	1	increase
ENSG00000075461	2.55861	1.38127	7.80941e-116	115.107	8.29929e-115	CACNG4	protein_coding	27092	1	increase
ENSG00000075651	1.38161	4.65165	2.72413e-238	237.565	8.48463e-237	PLD1	protein_coding	5337	1	increase
ENSG00000075673	2.59292	-2.00256	5.21241e-13	12.283	1.03418e-12	ATP12A	protein_coding	479	1	increase
ENSG00000075891	1.1972	4.47183	5.8526e-170	169.233	1.05087e-168	PAX2	protein_coding	5076	1	increase
ENSG00000076248	-1.37049	5.02544	5.46085e-266	265.263	2.08594e-264	UNG	protein_coding	7374	-1	decrease
ENSG00000076356	1.89179	3.95252	0	Inf	0	PLXNA2	protein_coding	5362	1	increase
ENSG00000076555	1.07986	5.11491	5.21725e-172	171.283	9.54787e-171	ACACB	protein_coding	32	1	increase
ENSG00000076662	-1.51688	0.0222298	2.77986e-22	21.556	7.0657e-22	ICAM3	protein_coding	3385	-1	decrease
ENSG00000076864	1.16025	1.80842	7.26e-42	41.1391	2.73767e-41	RAP1GAP	protein_coding	5909	1	increase
ENSG00000076944	1.52476	-0.893645	3.5969e-12	11.4441	6.9426e-12	STXBP2	protein_coding	6813	1	increase
ENSG00000077150	1.57458	5.59332	0	Inf	0	NFKB2	protein_coding	4791	1	increase
ENSG00000077157	1.13895	5.71805	6.10486e-222	221.214	1.70179e-220	PPP1R12B	protein_coding	4660	1	increase
ENSG00000077238	1.57522	1.91974	1.06148e-75	74.9741	6.814e-75	IL4R	protein_coding	3566	1	increase
ENSG00000077264	4.12454	2.03526	9.352e-305	304.029	4.71853e-303	PAK3	protein_coding	5063	1	increase
ENSG00000077274	2.68231	0.253857	4.75449e-58	57.3229	2.31939e-57	CAPN6	protein_coding	827	1	increase
ENSG00000077522	1.41121	2.26043	1.09604e-77	76.9602	7.23956e-77	ACTN2	protein_coding	88	1	increase
ENSG00000077782	1.39515	0.808602	4.92885e-31	30.3073	1.5116e-30	FGFR1	protein_coding	2260	1	increase
ENSG00000077943	1.25515	1.44634	1.40394e-38	37.8527	4.96467e-38	ITGA8	protein_coding	8516	1	increase
ENSG00000077984	-5.3741	-3.89678	6.16974e-05	4.20973	8.90518e-05	CST7	protein_coding	8530	-1	decrease
ENSG00000078018	7.28984	-2.50123	8.21763e-18	17.0853	1.85936e-17	MAP2	protein_coding	4133	1	increase
ENSG00000078053	1.48443	1.89157	1.35899e-66	65.8668	7.61599e-66	AMPH	protein_coding	273	1	increase
ENSG00000078081	3.33594	-1.04626	7.05668e-32	31.1514	2.19704e-31	LAMP3	protein_coding	27074	1	increase
ENSG00000078114	1.2283	1.26762	3.30072e-33	32.4814	1.05712e-32	NEBL	protein_coding	10529	1	increase
ENSG00000078295	-4.31387	-4.40272	0.0156588	1.80524	0.019149	ADCY2	protein_coding	108	-1	decrease
ENSG00000078328	1.71931	2.40858	7.13275e-117	116.147	7.66061e-116	RBFOX1	protein_coding	54715	1	increase
ENSG00000078401	4.2814	-4.40142	0.0156588	1.80524	0.019149	EDN1	protein_coding	1906	1	increase
ENSG00000078549	2.35685	3.68162	0	Inf	0	ADCYAP1R1	protein_coding	117	1	increase
ENSG00000078814	1.18436	0.151513	1.60816e-15	14.7937	3.42347e-15	MYH7B	protein_coding	57644	1	increase
ENSG00000079102	1.02074	4.48641	2.78668e-125	124.555	3.28958e-124	RUNX1T1	protein_coding	862	1	increase
ENSG00000079215	1.14764	5.67952	6.98143e-223	222.156	1.96304e-221	SLC1A3	protein_coding	6507	1	increase
ENSG00000079308	2.21112	4.70592	0	Inf	0	TNS1	protein_coding	7145	1	increase
ENSG00000079337	2.16777	1.84735	2.54539e-123	122.594	2.94256e-122	RAPGEF3	protein_coding	10411	1	increase
ENSG00000079385	1.09588	-1.52402	5.68945e-05	4.24493	8.24207e-05	CEACAM1	protein_coding	634	1	increase
ENSG00000079393	4.07133	-4.47913	0.0312983	1.50448	0.037311	DUSP13	protein_coding	51207	1	increase
ENSG00000079689	-4.66053	-4.2527	0.00392074	2.40663	0.00503252	SCGN	protein_coding	10590	-1	decrease
ENSG00000079999	-1.16375	7.45201	8.54266e-296	295.068	3.98723e-294	KEAP1	protein_coding	9817	-1	decrease
ENSG00000080031	2.11297	-0.592655	3.86593e-23	22.4127	1.00228e-22	PTPRH	protein_coding	5794	1	increase
ENSG00000080166	-1.18539	4.84511	1.14865e-190	189.94	2.48378e-189	DCT	protein_coding	1638	-1	decrease
ENSG00000080293	1.47975	-1.83377	5.22705e-06	5.28174	7.9715e-06	SCTR	protein_coding	6344	1	increase
ENSG00000080298	1.24062	4.35125	9.65238e-175	174.015	1.82415e-173	RFX3	protein_coding	5991	1	increase
ENSG00000080561	2.76924	1.86194	3.90597e-173	172.408	7.22159e-172	MID2	protein_coding	11043	1	increase
ENSG00000080644	2.37209	1.32989	1.00584e-100	99.9975	8.87287e-100	CHRNA3	protein_coding	1136	1	increase
ENSG00000080709	2.27186	-2.71028	2.07531e-06	5.68292	3.23096e-06	KCNN2	protein_coding	3781	1	increase
ENSG00000080824	-1.08018	11.4468	7.08318e-289	288.15	3.16904e-287	HSP90AA1	protein_coding	3320	-1	decrease
ENSG00000080845	1.20285	5.64095	1.06343e-240	239.973	3.37052e-239	DLGAP4	protein_coding	22839	1	increase
ENSG00000080854	2.51812	3.5548	0	Inf	0	IGSF9B	protein_coding	22997	1	increase
ENSG00000081041	5.34059	-3.89907	0.000123217	3.90933	0.00017455	CXCL2	protein_coding	2920	1	increase
ENSG00000081052	2.25434	2.19266	4.03605e-160	159.394	6.67019e-159	COL4A4	protein_coding	1286	1	increase
ENSG00000081181	1.23586	4.35605	1.30486e-173	172.884	2.42914e-172	ARG2	protein_coding	384	1	increase
ENSG00000081248	-2.39613	-3.64753	0.00260163	2.58475	0.00338523	CACNA1S	protein_coding	779	-1	decrease
ENSG00000081803	1.34118	1.36748	9.23559e-41	40.0345	3.40418e-40	CADPS2	protein_coding	93664	1	increase
ENSG00000082175	5.0277	-4.06582	0.000491606	3.30838	0.000670432	PGR	protein_coding	5241	1	increase
ENSG00000082458	1.03592	1.91848	1.85386e-34	33.7319	6.09028e-34	DLG3	protein_coding	1741	1	increase
ENSG00000082556	4.46515	-4.31975	0.00783503	2.10596	0.00982549	OPRK1	protein_coding	4986	1	increase
ENSG00000082684	8.23621	-1.66778	3.66671e-34	33.4357	1.19634e-33	SEMA5B	protein_coding	54437	1	increase
ENSG00000083307	-5.97883	-3.51811	2.44694e-07	6.61138	3.97021e-07	GRHL2	protein_coding	79977	-1	decrease
ENSG00000083782	1.23095	-2.25463	0.00134699	2.87064	0.00178672	EPYC	protein_coding	1833	1	increase
ENSG00000083814	1.63199	-1.83691	3.15738e-07	6.50067	5.10298e-07	ZNF671	protein_coding	79891	1	increase
ENSG00000084444	1.17884	4.53297	6.24777e-169	168.204	1.11319e-167	FAM234B	protein_coding	57613	1	increase
ENSG00000084628	1.04784	2.82614	2.00517e-63	62.6978	1.06653e-62	NKAIN1	protein_coding	79570	1	increase
ENSG00000084674	-4.31387	-4.40272	0.0156588	1.80524	0.019149	APOB	protein_coding	338	-1	decrease
ENSG00000084731	1.20119	4.5134	3.8338e-174	173.416	7.1866e-173	KIF3C	protein_coding	3797	1	increase
ENSG00000084764	1.60446	3.51986	1.93248e-200	199.714	4.5229e-199	MAPRE3	protein_coding	22924	1	increase
ENSG00000085117	1.23187	2.62197	4.06999e-74	73.3904	2.54017e-73	CD82	protein_coding	3732	1	increase
ENSG00000085831	-1.34861	-1.33089	1.0027e-07	6.99883	1.65172e-07	TTC39A	protein_coding	22996	-1	decrease
ENSG00000086061	-1.18632	8.03047	1.1443548488975e-319	318.941	6.41314006533897e-318	DNAJA1	protein_coding	3301	-1	decrease
ENSG00000086506	5.3407	-3.89705	0.000123217	3.90933	0.00017455	HBQ1	protein_coding	3049	1	increase
ENSG00000086619	2.46745	4.05458	0	Inf	0	ERO1B	protein_coding	56605	1	increase
ENSG00000086696	-1.46074	-1.66519	4.93405e-07	6.3068	7.90112e-07	HSD17B2	protein_coding	3294	-1	decrease
ENSG00000086967	2.87372	-1.18684	5.2295e-24	23.2815	1.38281e-23	MYBPC2	protein_coding	4606	1	increase
ENSG00000087074	1.49439	4.98362	6.17425e-308	307.209	3.20507e-306	PPP1R15A	protein_coding	23645	1	increase
ENSG00000087076	1.24972	3.68922	5.52281e-134	133.258	7.12728e-133	HSD17B14	protein_coding	51171	1	increase
ENSG00000087085	2.32116	2.67608	2.31042e-217	216.636	6.22622e-216	ACHE	protein_coding	43	1	increase
ENSG00000087237	1.83308	-2.14045	1.68412e-07	6.77363	2.74877e-07	CETP	protein_coding	1071	1	increase
ENSG00000087245	1.32645	6.18269	2.96439387504748e-323	322.528	1.68476385231865e-321	MMP2	protein_coding	4313	1	increase
ENSG00000087253	1.31455	3.87005	4.16508e-159	158.38	6.80017e-158	LPCAT2	protein_coding	54947	1	increase
ENSG00000087301	1.01328	5.65751	1.42203e-173	172.847	2.64422e-172	TXNDC16	protein_coding	57544	1	increase
ENSG00000087303	1.03303	-0.427358	4.86199e-09	8.31319	8.4165e-09	NID2	protein_coding	22795	1	increase
ENSG00000087460	1.03017	-0.1467	1.80905e-10	9.74255	3.30357e-10	GNAS	protein_coding	2778	1	increase
ENSG00000087494	1.80477	-3.1629	0.00213685	2.67023	0.00279303	PTHLH	protein_coding	5744	1	increase
ENSG00000087495	1.91523	-2.22025	1.05798e-06	5.97552	1.66878e-06	PHACTR3	protein_coding	116154	1	increase
ENSG00000087510	1.72248	0.896836	9.17465e-47	46.0374	3.74572e-46	TFAP2C	protein_coding	7022	1	increase
ENSG00000087586	-1.20624	6.36526	6.57733e-279	278.182	2.75262e-277	AURKA	protein_coding	6790	-1	decrease
ENSG00000087903	1.18819	4.09133	2.69918e-144	143.569	3.81799e-143	RFX2	protein_coding	5990	1	increase
ENSG00000088002	1.12154	1.12628	1.63547e-25	24.7864	4.46528e-25	SULT2B1	protein_coding	6820	1	increase
ENSG00000088367	1.75982	2.52633	3.35222e-129	128.475	4.11932e-128	EPB41L1	protein_coding	2036	1	increase
ENSG00000088387	1.17094	5.1002	6.46033e-201	200.19	1.5186e-199	DOCK9	protein_coding	23348	1	increase
ENSG00000088538	1.37334	4.40877	9.32644e-217	216.03	2.50085e-215	DOCK3	protein_coding	1795	1	increase
ENSG00000088756	1.31046	5.68022	1.94802e-286	285.71	8.48122e-285	ARHGAP28	protein_coding	79822	1	increase
ENSG00000088826	2.42524	2.39091	1.00039e-196	196	2.26923e-195	SMOX	protein_coding	54498	1	increase
ENSG00000088827	4.55852	-2.0802	5.08926e-20	19.2933	1.22076e-19	SIGLEC1	protein_coding	6614	1	increase
ENSG00000088854	1.10956	4.33976	3.6969e-140	139.432	5.07415e-139	C20orf194	protein_coding	25943	1	increase
ENSG00000089041	2.27129	1.88862	5.03663e-134	133.298	6.50505e-133	P2RX7	protein_coding	5027	1	increase
ENSG00000089060	1.51173	2.62268	2.52732e-105	104.597	2.36331e-104	SLC8B1	protein_coding	80024	1	increase
ENSG00000089091	1.59741	1.1968	1.95594e-50	49.7086	8.43856e-50	DZANK1	protein_coding	55184	1	increase
ENSG00000089127	1.61403	-1.21302	8.01369e-11	10.0962	1.48111e-10	OAS1	protein_coding	4938	1	increase
ENSG00000089163	1.3567	0.406897	1.80751e-23	22.7429	4.72856e-23	SIRT4	protein_coding	23409	1	increase
ENSG00000089177	1.00012	4.4351	1.55244e-118	117.809	1.69888e-117	KIF16B	protein_coding	55614	1	increase
ENSG00000089195	-1.07472	5.64732	2.18188e-195	194.661	4.88765e-194	TRMT6	protein_coding	51605	-1	decrease
ENSG00000089250	5.81644	-3.59842	9.74468e-07	6.01123	1.53975e-06	NOS1	protein_coding	4842	1	increase
ENSG00000089558	-1.19944	-1.67748	3.07635e-05	4.51196	4.5131e-05	KCNH4	protein_coding	23415	-1	decrease
ENSG00000089639	1.26567	4.03952	3.19236e-160	159.496	5.28125e-159	GMIP	protein_coding	51291	1	increase
ENSG00000089723	1.40916	1.94786	7.66876e-64	63.1153	4.11269e-63	OTUB2	protein_coding	78990	1	increase
ENSG00000089820	1.00917	2.71347	2.59964e-53	52.5851	1.17674e-52	ARHGAP4	protein_coding	393	1	increase
ENSG00000089847	2.72486	2.54956	2.34247e-253	252.63	8.14134e-252	ANKRD24	protein_coding	170961	1	increase
ENSG00000090104	3.67986	-2.46683	1.04083e-12	11.9826	2.0443e-12	RGS1	protein_coding	5996	1	increase
ENSG00000090238	1.81486	1.12301	1.09974e-58	57.9587	5.41216e-58	YPEL3	protein_coding	83719	1	increase
ENSG00000090376	1.33198	-2.37994	0.00113171	2.94627	0.00150721	IRAK3	protein_coding	11213	1	increase
ENSG00000090534	2.30209	0.144148	2.28073e-43	42.6419	8.79283e-43	THPO	protein_coding	7066	1	increase
ENSG00000090539	2.46748	3.20745	1.76727281517414e-320	319.753	9.93847631204876e-319	CHRD	protein_coding	8646	1	increase
ENSG00000090554	1.55911	1.24198	1.55124e-47	46.8093	6.42553e-47	FLT3LG	protein_coding	2323	1	increase
ENSG00000090861	1.08602	8.49107	7.0605e-276	275.151	2.90233e-274	AARS	protein_coding	16	1	increase
ENSG00000091129	1.00974	-1.48827	7.51335e-05	4.12417	0.000107935	NRCAM	protein_coding	4897	1	increase
ENSG00000091409	1.85707	5.28061	0	Inf	0	ITGA6	protein_coding	3655	1	increase
ENSG00000091428	1.2157	1.12729	4.69458e-29	28.3284	1.37791e-28	RAPGEF4	protein_coding	11069	1	increase
ENSG00000091436	1.02204	7.09067	6.42646e-222	221.192	1.78837e-220	MAP3K20	protein_coding	51776	1	increase
ENSG00000091490	2.52752	2.02744	1.80425e-168	167.744	3.19711e-167	SEL1L3	protein_coding	23231	1	increase
ENSG00000091536	1.32403	0.202514	1.68908e-18	17.7724	3.89524e-18	MYO15A	protein_coding	51168	1	increase
ENSG00000091622	2.09015	3.50297	1.89095e-285	284.723	8.12357e-284	PITPNM3	protein_coding	83394	1	increase
ENSG00000091831	4.9062	-4.12694	0.000982101	3.00784	0.00131238	ESR1	protein_coding	2099	1	increase
ENSG00000091879	-1.18464	-0.851288	1.28903e-08	7.88974	2.19436e-08	ANGPT2	protein_coding	285	-1	decrease
ENSG00000091972	3.54786	-2.87144	6.00887e-09	8.22121	1.03697e-08	CD200	protein_coding	4345	1	increase
ENSG00000092051	2.92422	0.446551	1.77163e-74	73.7516	1.11042e-73	JPH4	protein_coding	84502	1	increase
ENSG00000092067	4.07128	-4.4801	0.0312983	1.50448	0.037311	CEBPE	protein_coding	1053	1	increase
ENSG00000092096	1.53392	4.16214	2.07244e-242	241.684	6.62037e-241	SLC22A17	protein_coding	51310	1	increase
ENSG00000092200	-1.18525	-1.15037	1.07683e-06	5.96785	1.69818e-06	RPGRIP1	protein_coding	57096	-1	decrease
ENSG00000092529	1.15461	0.30688	2.67639e-16	15.5724	5.81915e-16	CAPN3	protein_coding	825	1	increase
ENSG00000092853	-1.07432	6.46422	2.53179e-226	225.597	7.3223e-225	CLSPN	protein_coding	63967	-1	decrease
ENSG00000092929	1.43232	0.116695	6.8095e-21	20.1669	1.67405e-20	UNC13D	protein_coding	201294	1	increase
ENSG00000092969	1.53885	4.61946	2.7813e-289	288.556	1.25128e-287	TGFB2	protein_coding	7042	1	increase
ENSG00000093072	1.25618	-3.09775	0.0413199	1.38384	0.0487732	ADA2	protein_coding	51816	1	increase
ENSG00000094963	4.62729	-4.25905	0.00392074	2.40663	0.00503252	FMO2	protein_coding	2327	1	increase
ENSG00000095303	1.66999	-0.603641	4.79878e-17	16.3189	1.06555e-16	PTGS1	protein_coding	5742	1	increase
ENSG00000095370	3.06417	-0.345471	4.40135e-45	44.3564	1.74716e-44	SH2D3C	protein_coding	10044	1	increase
ENSG00000095383	1.59824	3.2713	1.67515e-175	174.776	3.18436e-174	TBC1D2	protein_coding	55357	1	increase
ENSG00000095397	1.01531	4.10588	9.76187e-109	108.01	9.49569e-108	WHRN	protein_coding	25861	1	increase
ENSG00000095585	2.19638	-2.41058	1.82173e-07	6.73952	2.97008e-07	BLNK	protein_coding	29760	1	increase
ENSG00000095637	2.00732	1.10242	2.817e-66	65.5502	1.5673e-65	SORBS1	protein_coding	10580	1	increase
ENSG00000095713	2.41051	0.0567584	9.87287e-44	43.0056	3.82997e-43	CRTAC1	protein_coding	55118	1	increase
ENSG00000095752	1.02978	-0.411335	9.6061e-09	8.01745	1.64392e-08	IL11	protein_coding	3589	1	increase
ENSG00000095917	9.97906	-0.0450746	1.40803e-110	109.851	1.39476e-109	TPSD1	protein_coding	23430	1	increase
ENSG00000095932	7.24002	-2.54866	3.24937e-17	16.4882	7.24089e-17	SMIM24	protein_coding	284422	1	increase
ENSG00000096070	-1.09938	5.53746	6.04911e-199	198.218	1.39164e-197	BRPF3	protein_coding	27154	-1	decrease
ENSG00000099139	1.62498	4.1901	4.58701e-274	273.338	1.87132e-272	PCSK5	protein_coding	5125	1	increase
ENSG00000099282	1.18405	3.8332	1.95716e-128	127.708	2.38871e-127	TSPAN15	protein_coding	23555	1	increase
ENSG00000099284	1.29724	-1.9567	8.24508e-05	4.08381	0.000118269	H2AFY2	protein_coding	55506	1	increase
ENSG00000099337	6.9014	-2.82607	1.25259e-13	12.9022	2.53397e-13	KCNK6	protein_coding	9424	1	increase
ENSG00000099338	2.20771	0.459011	3.86603e-52	51.4127	1.71499e-51	CATSPERG	protein_coding	57828	1	increase
ENSG00000099365	2.83623	2.87552	0	Inf	0	STX1B	protein_coding	112755	1	increase
ENSG00000099783	-1.22603	8.7041	0	Inf	0	HNRNPM	protein_coding	4670	-1	decrease
ENSG00000099812	2.2115	0.377606	5.09901e-49	48.2925	2.15905e-48	MISP	protein_coding	126353	1	increase
ENSG00000099954	1.85732	4.59047	0	Inf	0	CECR2	protein_coding	27443	1	increase
ENSG00000099960	-4.80702	-4.18171	0.00196218	2.70726	0.00256825	SLC7A4	protein_coding	6545	-1	decrease
ENSG00000099998	4.10201	-1.84163	3.54996e-22	21.4498	9.00897e-22	GGT5	protein_coding	2687	1	increase
ENSG00000100027	1.59031	-0.0375326	8.21978e-23	22.0851	2.11717e-22	YPEL1	protein_coding	29799	1	increase
ENSG00000100033	1.1395	2.39104	4.28141e-57	56.3684	2.05823e-56	PRODH	protein_coding	5625	1	increase
ENSG00000100036	1.12355	2.42802	2.56798e-55	54.5904	1.19963e-54	SLC35E4	protein_coding	339665	1	increase
ENSG00000100038	1.08228	-1.06559	1.65389e-06	5.78149	2.58881e-06	TOP3B	protein_coding	8940	1	increase
ENSG00000100053	5.9458	-3.5075	1.22636e-07	6.91138	2.01135e-07	CRYBB3	protein_coding	1417	1	increase
ENSG00000100055	-5.06123	-4.05995	0.000491606	3.30838	0.000670432	CYTH4	protein_coding	27128	-1	decrease
ENSG00000100060	2.05585	-1.07169	4.75671e-17	16.3227	1.05635e-16	MFNG	protein_coding	4242	1	increase
ENSG00000100079	5.94486	-3.5245	4.88285e-07	6.31133	7.82144e-07	LGALS2	protein_coding	3957	1	increase
ENSG00000100100	2.07298	2.07674	5.00666e-129	128.3	6.14301e-128	PIK3IP1	protein_coding	113791	1	increase
ENSG00000100105	-1.14241	5.48896	4.48436e-212	211.348	1.16206e-210	PATZ1	protein_coding	23598	-1	decrease
ENSG00000100121	1.85844	-1.46405	5.47569e-11	10.2616	1.01807e-10	GGTLC2	protein_coding	91227	1	increase
ENSG00000100146	1.24716	-1.8381	3.51995e-05	4.45346	5.14197e-05	SOX10	protein_coding	6663	1	increase
ENSG00000100167	1.17426	5.54237	8.98136e-226	225.047	2.59291e-224	2024-09-03	protein_coding	55964	1	increase
ENSG00000100170	5.88233	-3.5566	4.88285e-07	6.31133	7.82144e-07	SLC5A1	protein_coding	6523	1	increase
ENSG00000100191	1.92251	-2.81423	6.82071e-05	4.16617	9.81766e-05	SLC5A4	protein_coding	6527	1	increase
ENSG00000100218	1.74258	-2.03663	7.42626e-07	6.12923	1.18184e-06	RSPH14	protein_coding	27156	1	increase
ENSG00000100219	1.09026	6.88474	7.1517e-246	245.146	2.33998e-244	XBP1	protein_coding	7494	1	increase
ENSG00000100234	1.39656	6.02161	0	Inf	0	TIMP3	protein_coding	7078	1	increase
ENSG00000100253	1.74217	-0.258128	1.90795e-22	21.7194	4.8717e-22	MIOX	protein_coding	55586	1	increase
ENSG00000100290	2.13198	-0.00578385	1.68119e-36	35.7744	5.7263e-36	BIK	protein_coding	638	1	increase
ENSG00000100297	-1.32923	6.93502	0	Inf	0	MCM5	protein_coding	4174	-1	decrease
ENSG00000100302	2.3014	3.72661	0	Inf	0	RASD2	protein_coding	23551	1	increase
ENSG00000100307	1.04409	2.58194	1.0237e-52	51.9898	4.59401e-52	CBX7	protein_coding	23492	1	increase
ENSG00000100311	1.66008	2.67605	1.02474e-127	126.989	1.24319e-126	PDGFB	protein_coding	5155	1	increase
ENSG00000100312	2.5542	-2.02531	5.69431e-12	11.2446	1.09336e-11	ACR	protein_coding	49	1	increase
ENSG00000100321	1.02408	5.13659	3.16256e-157	156.5	5.07137e-156	SYNGR1	protein_coding	9145	1	increase
ENSG00000100336	3.59231	2.74798	0	Inf	0	APOL4	protein_coding	80832	1	increase
ENSG00000100342	1.55663	-1.92593	1.2337e-06	5.90879	1.94216e-06	APOL1	protein_coding	8542	1	increase
ENSG00000100346	8.10374	-1.79343	3.3675e-31	30.4727	1.0357e-30	CACNA1I	protein_coding	8911	1	increase
ENSG00000100360	1.13321	4.70339	8.04918e-167	166.094	1.40479e-165	IFT27	protein_coding	11020	1	increase
ENSG00000100362	6.11997	-3.38933	1.54478e-08	7.81113	2.6201e-08	PVALB	protein_coding	5816	1	increase
ENSG00000100385	2.75039	-1.98971	1.11863e-12	11.9513	2.19365e-12	IL2RB	protein_coding	3560	1	increase
ENSG00000100427	2.66778	1.2041	2.6122e-109	108.583	2.55787e-108	MLC1	protein_coding	23209	1	increase
ENSG00000100433	2.958	-1.52418	5.99317e-20	19.2223	1.43439e-19	KCNK10	protein_coding	54207	1	increase
ENSG00000100439	1.19788	4.20244	2.65067e-153	152.577	4.09249e-152	ABHD4	protein_coding	63874	1	increase
ENSG00000100479	-1.02706	4.92219	1.1267e-147	146.948	1.65141e-146	POLE2	protein_coding	5427	-1	decrease
ENSG00000100505	1.86539	3.50977	1.42014e-267	266.848	5.47632e-266	TRIM9	protein_coding	114088	1	increase
ENSG00000100592	1.65364	5.39269	0	Inf	0	DAAM1	protein_coding	23002	1	increase
ENSG00000100593	1.17583	0.52907	2.17309e-19	18.6629	5.13201e-19	ISM2	protein_coding	145501	1	increase
ENSG00000100626	1.36567	4.92174	5.72655e-255	254.242	2.00751e-253	GALNT16	protein_coding	57452	1	increase
ENSG00000100678	3.25993	-1.48517	8.45566e-24	23.0729	2.22571e-23	SLC8A3	protein_coding	6547	1	increase
ENSG00000100726	-1.12831	5.46886	3.02206e-205	204.52	7.41596e-204	TELO2	protein_coding	9894	-1	decrease
ENSG00000100867	2.51122	-0.424952	6.53216e-35	34.1849	2.16217e-34	DHRS2	protein_coding	10202	1	increase
ENSG00000100884	2.90849	-2.26668	2.11605e-11	10.6745	3.98831e-11	CPNE6	protein_coding	9362	1	increase
ENSG00000100889	1.9558	6.57581	0	Inf	0	PCK2	protein_coding	5106	1	increase
ENSG00000100985	2.63614	-2.08722	2.171e-12	11.6633	4.22108e-12	MMP9	protein_coding	4318	1	increase
ENSG00000101000	2.08108	3.59743	0	Inf	0	PROCR	protein_coding	10544	1	increase
ENSG00000101017	6.80329	-2.89437	4.967e-13	12.3039	9.85852e-13	CD40	protein_coding	958	1	increase
ENSG00000101049	2.20822	-1.42147	1.28262e-14	13.8919	2.66529e-14	SGK2	protein_coding	10110	1	increase
ENSG00000101076	4.62736	-4.25761	0.00392074	2.40663	0.00503252	HNF4A	protein_coding	3172	1	increase
ENSG00000101096	2.98998	2.28411	1.02445e-250	249.99	3.4857e-249	NFATC2	protein_coding	4773	1	increase
ENSG00000101098	1.24839	7.11709	0	Inf	0	RIMS4	protein_coding	140730	1	increase
ENSG00000101115	5.34072	-3.89674	6.16974e-05	4.20973	8.90518e-05	SALL4	protein_coding	57167	1	increase
ENSG00000101134	2.72559	0.464364	1.40665e-68	67.8518	8.12777e-68	DOK5	protein_coding	55816	1	increase
ENSG00000101180	1.24937	-3.32946	0.0359606	1.44417	0.0426711	HRH3	protein_coding	11255	1	increase
ENSG00000101188	2.52528	-0.224169	8.50806e-39	38.0702	3.02252e-38	NTSR1	protein_coding	4923	1	increase
ENSG00000101197	2.15851	-1.11046	6.58994e-18	17.1811	1.49671e-17	BIRC7	protein_coding	79444	1	increase
ENSG00000101198	6.32352	-3.24756	1.94767e-09	8.71048	3.42652e-09	NKAIN4	protein_coding	128414	1	increase
ENSG00000101204	1.83724	3.55682	3.36552e-261	260.473	1.25885e-259	CHRNA4	protein_coding	1137	1	increase
ENSG00000101213	1.38381	1.69777	2.61304e-52	51.5829	1.16394e-51	PTK6	protein_coding	5753	1	increase
ENSG00000101236	2.02631	5.62275	0	Inf	0	RNF24	protein_coding	11237	1	increase
ENSG00000101255	2.61627	5.53452	0	Inf	0	TRIB3	protein_coding	57761	1	increase
ENSG00000101265	1.38631	3.9449	4.23472e-184	183.373	8.5732e-183	RASSF2	protein_coding	9770	1	increase
ENSG00000101280	-4.49739	-4.32919	0.00783503	2.10596	0.00982549	ANGPT4	protein_coding	51378	-1	decrease
ENSG00000101298	3.70934	0.645315	4.31851e-112	111.365	4.36869e-111	SNPH	protein_coding	9751	1	increase
ENSG00000101331	2.61629	1.52376	3.28468e-130	129.484	4.0734e-129	CCM2L	protein_coding	140706	1	increase
ENSG00000101333	1.44875	5.29494	1.0758773503839e-317	316.968	5.92683999509936e-316	PLCB4	protein_coding	5332	1	increase
ENSG00000101349	7.67158	-2.17963	3.54134e-23	22.4508	9.19159e-23	PAK5	protein_coding	57144	1	increase
ENSG00000101361	-1.0768	8.35005	1.15793e-269	268.936	4.52991e-268	NOP56	protein_coding	10528	-1	decrease
ENSG00000101384	1.75121	4.663	0	Inf	0	JAG1	protein_coding	182	1	increase
ENSG00000101438	4.46515	-4.31975	0.00783503	2.10596	0.00982549	SLC32A1	protein_coding	140679	1	increase
ENSG00000101443	-2.12273	-3.78748	0.0128007	1.89277	0.0158199	WFDC2	protein_coding	10406	-1	decrease
ENSG00000101445	5.14018	-3.9994	0.000246106	3.60888	0.000341905	PPP1R16B	protein_coding	26051	1	increase
ENSG00000101470	3.46426	-2.61729	7.80933e-11	10.1074	1.44416e-10	TNNC2	protein_coding	7125	1	increase
ENSG00000101542	1.0192	-0.767028	7.59771e-07	6.11932	1.20877e-06	CDH20	protein_coding	28316	1	increase
ENSG00000101605	1.78378	-0.910201	4.40756e-15	14.3558	9.26595e-15	MYOM1	protein_coding	8736	1	increase
ENSG00000101670	2.90334	-1.64274	1.6639e-17	16.7789	3.73248e-17	LIPG	protein_coding	9388	1	increase
ENSG00000101680	1.48385	5.23296	0	Inf	0	LAMA1	protein_coding	284217	1	increase
ENSG00000101746	7.02333	-2.72716	7.97568e-15	14.0982	1.66504e-14	NOL4	protein_coding	8715	1	increase
ENSG00000101846	-1.42782	2.82689	1.06089e-108	107.974	1.02977e-107	STS	protein_coding	412	-1	decrease
ENSG00000101850	5.7466	-3.65603	3.8823e-06	5.41091	5.95885e-06	GPR143	protein_coding	4935	1	increase
ENSG00000101883	1.57873	0.170471	3.09323e-25	24.5096	8.386e-25	RHOXF1	protein_coding	158800	1	increase
ENSG00000101938	1.26664	2.46404	7.52737e-71	70.1234	4.48706e-70	CHRDL1	protein_coding	91851	1	increase
ENSG00000101955	1.04894	4.48386	1.43731e-132	131.842	1.82578e-131	SRPX	protein_coding	8406	1	increase
ENSG00000101977	1.2467	-0.0967359	1.36884e-14	13.8636	2.84008e-14	MCF2	protein_coding	4168	1	increase
ENSG00000102048	4.07128	-4.4801	0.0312983	1.50448	0.037311	ASB9	protein_coding	140462	1	increase
ENSG00000102057	1.90217	2.61461	1.55469e-156	155.808	2.48076e-155	KCND1	protein_coding	3750	1	increase
ENSG00000102104	-4.31387	-4.40272	0.0156588	1.80524	0.019149	RS1	protein_coding	6247	-1	decrease
ENSG00000102145	1.81677	-3.48028	0.0107114	1.97015	0.0133201	GATA1	protein_coding	2623	1	increase
ENSG00000102174	1.21551	-0.858031	1.79486e-08	7.74597	3.03852e-08	PHEX	protein_coding	5251	1	increase
ENSG00000102239	1.77724	-3.03917	0.00121751	2.91453	0.00161948	BRS3	protein_coding	680	1	increase
ENSG00000102317	-1.04871	7.60859	6.08975e-245	244.215	1.97259e-243	RBM3	protein_coding	5935	-1	decrease
ENSG00000102349	1.36892	-1.22925	3.08192e-08	7.51118	5.1752e-08	KLF8	protein_coding	11279	1	increase
ENSG00000102359	2.41502	1.76735	1.19879e-136	135.921	1.59014e-135	SRPX2	protein_coding	27286	1	increase
ENSG00000102362	1.72555	3.13239	5.17594e-174	173.286	9.69128e-173	SYTL4	protein_coding	94121	1	increase
ENSG00000102383	1.85322	-2.74445	0.000102182	3.99062	0.000145943	ZDHHC15	protein_coding	158866	1	increase
ENSG00000102385	2.41847	1.5425	6.53216e-118	117.185	7.09081e-117	DRP2	protein_coding	1821	1	increase
ENSG00000102452	4.90628	-4.12526	0.000982101	3.00784	0.00131238	NALCN	protein_coding	259232	1	increase
ENSG00000102524	1.64006	-1.93519	6.01221e-07	6.22097	9.59819e-07	TNFSF13B	protein_coding	10673	1	increase
ENSG00000102539	4.77342	-4.19238	0.00196218	2.70726	0.00256825	MLNR	protein_coding	2862	1	increase
ENSG00000102575	1.21755	-1.35062	4.10095e-06	5.38712	6.28789e-06	ACP5	protein_coding	54	1	increase
ENSG00000102678	1.37311	2.96223	1.62795e-106	105.788	1.53918e-105	FGF9	protein_coding	2254	1	increase
ENSG00000102683	6.99518	-2.72837	4.00745e-15	14.3971	8.43027e-15	SGCG	protein_coding	6445	1	increase
ENSG00000102755	2.404	-2.63505	4.31159e-07	6.36536	6.92694e-07	FLT1	protein_coding	2321	1	increase
ENSG00000102760	1.63262	0.226874	6.09019e-29	28.2154	1.7827e-28	RGCC	protein_coding	28984	1	increase
ENSG00000102837	-1.52648	-1.06366	1.51385e-10	9.81992	2.77169e-10	OLFM4	protein_coding	10562	-1	decrease
ENSG00000102879	1.21184	3.59177	8.51965e-122	121.07	9.67632e-121	CORO1A	protein_coding	11151	1	increase
ENSG00000102891	7.49438	-2.3147	4.30621e-21	20.3659	1.0633e-20	MT4	protein_coding	84560	1	increase
ENSG00000102981	3.34843	-1.11922	2.48666e-31	30.6044	7.67414e-31	PARD6A	protein_coding	50855	1	increase
ENSG00000102984	1.00677	2.70707	9.65874e-53	52.0151	4.33933e-52	ZNF821	protein_coding	55565	1	increase
ENSG00000103021	1.17403	3.01487	1.28963e-87	86.8895	9.80142e-87	CCDC113	protein_coding	29070	1	increase
ENSG00000103175	1.18961	3.50517	3.70991e-113	112.431	3.79809e-112	WFDC1	protein_coding	58189	1	increase
ENSG00000103184	2.72505	-2.93008	1.44631e-06	5.83974	2.27046e-06	SEC14L5	protein_coding	9717	1	increase
ENSG00000103196	1.12936	2.06897	1.83553e-45	44.7362	7.34031e-45	CRISPLD2	protein_coding	83716	1	increase
ENSG00000103316	2.4566	4.94963	0	Inf	0	CRYM	protein_coding	1428	1	increase
ENSG00000103355	6.99496	-2.73209	7.97568e-15	14.0982	1.66504e-14	PRSS33	protein_coding	260429	1	increase
ENSG00000103426	-2.88734	0.933082	9.30921e-102	101.031	8.31158e-101	CORO7-PAM16	protein_coding	100529144	-1	decrease
ENSG00000103449	4.07165	-4.47311	0.0312983	1.50448	0.037311	SALL1	protein_coding	6299	1	increase
ENSG00000103460	1.10108	2.50799	3.12929e-55	54.5046	1.46058e-54	TOX3	protein_coding	27324	1	increase
ENSG00000103522	9.02264	-0.949613	5.26951e-58	57.2782	2.56754e-57	IL21R	protein_coding	50615	1	increase
ENSG00000103599	1.49986	1.91555	4.84876e-68	67.3144	2.77591e-67	IQCH	protein_coding	64799	1	increase
ENSG00000103642	1.63563	4.00399	1.93587e-257	256.713	6.92128e-256	LACTB	protein_coding	114294	1	increase
ENSG00000103647	2.38343	1.93254	9.30534e-146	145.031	1.33489e-144	CORO2B	protein_coding	10391	1	increase
ENSG00000103710	1.55583	1.64886	5.13835e-63	62.2892	2.71519e-62	RASL12	protein_coding	51285	1	increase
ENSG00000103740	-1.3028	-0.0612507	2.74609e-16	15.5613	5.96908e-16	ACSBG1	protein_coding	23205	-1	decrease
ENSG00000103742	1.44172	3.86701	5.85189e-190	189.233	1.25201e-188	IGDCC4	protein_coding	57722	1	increase
ENSG00000104043	1.42134	-2.32708	0.000137859	3.86057	0.000194695	ATP8B4	protein_coding	79895	1	increase
ENSG00000104081	1.49985	3.80638	1.89756e-199	198.722	4.3967e-198	BMF	protein_coding	90427	1	increase
ENSG00000104140	1.07224	1.14852	2.05592e-24	23.687	5.48652e-24	RHOV	protein_coding	171177	1	increase
ENSG00000104213	3.53891	1.13827	5.82618e-146	145.235	8.38018e-145	PDGFRL	protein_coding	5157	1	increase
ENSG00000104321	4.46468	-4.32867	0.00783503	2.10596	0.00982549	TRPA1	protein_coding	8989	1	increase
ENSG00000104327	2.4652	-3.10009	3.96824e-05	4.4014	5.78432e-05	CALB1	protein_coding	793	1	increase
ENSG00000104332	1.88762	3.06919	1.007e-195	194.997	2.26834e-194	SFRP1	protein_coding	6422	1	increase
ENSG00000104361	1.58682	-2.37389	8.14679e-05	4.08901	0.0001169	NIPAL2	protein_coding	79815	1	increase
ENSG00000104413	3.06312	-1.11358	4.67281e-27	26.3304	1.31482e-26	ESRP1	protein_coding	54845	1	increase
ENSG00000104415	4.46473	-4.32771	0.00783503	2.10596	0.00982549	CCN4	protein_coding	8840	1	increase
ENSG00000104419	3.29904	4.89613	0	Inf	0	NDRG1	protein_coding	10397	1	increase
ENSG00000104432	1.49956	-1.81437	2.41515e-06	5.61706	3.74636e-06	IL7	protein_coding	3574	1	increase
ENSG00000104490	1.80612	-3.14831	0.00083804	3.07674	0.00112825	NCALD	protein_coding	83988	1	increase
ENSG00000104518	-2.36694	-2.2184	3.23986e-09	8.48947	5.65256e-09	GSDMD	protein_coding	79792	-1	decrease
ENSG00000104537	1.12431	-3.05521	0.0291096	1.53596	0.0349411	ANXA13	protein_coding	312	1	increase
ENSG00000104723	-1.93648	-3.65055	0.0119018	1.92439	0.0147506	TUSC3	protein_coding	7991	-1	decrease
ENSG00000104760	5.81578	-3.61038	1.94494e-06	5.71109	3.03266e-06	FGL1	protein_coding	2267	1	increase
ENSG00000104765	1.23408	6.69008	1.28722e-306	305.89	6.61838e-305	BNIP3L	protein_coding	665	1	increase
ENSG00000104783	2.33808	-1.54652	1.90017e-15	14.7212	4.03661e-15	KCNN4	protein_coding	3783	1	increase
ENSG00000104808	1.34162	-0.207079	5.2121e-15	14.283	1.09304e-14	DHDH	protein_coding	27294	1	increase
ENSG00000104826	-2.15106	-1.9432	5.30226e-10	9.27554	9.53112e-10	LHB	protein_coding	3972	-1	decrease
ENSG00000104848	-4.10377	-4.47612	0.0312983	1.50448	0.037311	KCNA7	protein_coding	3743	-1	decrease
ENSG00000104870	1.75747	1.66425	1.38971e-76	75.8571	9.05745e-76	FCGRT	protein_coding	2217	1	increase
ENSG00000104888	2.84629	4.12906	0	Inf	0	SLC17A7	protein_coding	57030	1	increase
ENSG00000104899	2.54456	3.67104	0	Inf	0	AMH	protein_coding	268	1	increase
ENSG00000104901	1.34454	-0.820396	4.04905e-10	9.39265	7.31005e-10	DKKL1	protein_coding	27120	1	increase
ENSG00000104903	-1.33239	-2.71963	0.00388864	2.4102	0.0050056	LYL1	protein_coding	4066	-1	decrease
ENSG00000104921	5.43149	-3.84641	6.16974e-05	4.20973	8.90518e-05	FCER2	protein_coding	2208	1	increase
ENSG00000104951	3.62997	-3.74712	0.00027766	3.55649	0.000384686	IL4I1	protein_coding	259307	1	increase
ENSG00000104953	1.69564	3.08602	8.41862e-164	163.075	1.42623e-162	TLE6	protein_coding	79816	1	increase
ENSG00000104967	2.16737	3.1493	3.2063e-256	255.494	1.13383e-254	NOVA2	protein_coding	4858	1	increase
ENSG00000105122	1.19415	-2.39873	0.00161814	2.79098	0.00213467	RASAL3	protein_coding	64926	1	increase
ENSG00000105146	-6.15286	-3.40284	3.08134e-08	7.51126	5.17476e-08	AURKC	protein_coding	6795	-1	decrease
ENSG00000105246	3.02464	-2.31808	1.74043e-12	11.7593	3.39491e-12	EBI3	protein_coding	10148	1	increase
ENSG00000105251	3.82012	-0.875861	2.30965e-39	38.6365	8.29057e-39	SHD	protein_coding	56961	1	increase
ENSG00000105270	1.64173	2.31537	4.42316e-102	101.354	3.96664e-101	CLIP3	protein_coding	25999	1	increase
ENSG00000105287	1.04651	4.35629	1.41118e-123	122.85	1.63721e-122	PRKD2	protein_coding	25865	1	increase
ENSG00000105289	2.84552	2.47454	5.06885e-260	259.295	1.8658e-258	TJP3	protein_coding	27134	1	increase
ENSG00000105339	1.47214	2.5889	7.60811e-100	99.1187	6.66059e-99	DENND3	protein_coding	22898	1	increase
ENSG00000105369	5.51726	-3.79078	1.54735e-05	4.81041	2.30064e-05	CD79A	protein_coding	973	1	increase
ENSG00000105371	8.6238	-1.2847	1.121e-45	44.9504	4.50177e-45	ICAM4	protein_coding	3386	1	increase
ENSG00000105409	1.56679	3.37629	2.167e-179	178.664	4.20823e-178	ATP1A3	protein_coding	478	1	increase
ENSG00000105419	2.45954	3.34991	0	Inf	0	MEIS3	protein_coding	56917	1	increase
ENSG00000105447	-1.13603	5.54791	5.4767e-212	211.261	1.41694e-210	GRWD1	protein_coding	83743	-1	decrease
ENSG00000105464	1.5433	2.58215	2.33172e-107	106.632	2.22406e-106	GRIN2D	protein_coding	2906	1	increase
ENSG00000105479	1.87714	1.78258	6.4373e-94	93.1913	5.28159e-93	CCDC114	protein_coding	93233	1	increase
ENSG00000105514	1.20332	5.28013	1.72153e-220	219.764	4.73376e-219	RAB3D	protein_coding	9545	1	increase
ENSG00000105519	1.17303	2.50767	1.32792e-63	62.8768	7.10503e-63	CAPS	protein_coding	828	1	increase
ENSG00000105523	-1.80683	-1.50934	1.42367e-10	9.84659	2.611e-10	FAM83E	protein_coding	54854	-1	decrease
ENSG00000105549	3.12032	-0.857465	3.36971e-33	32.4724	1.07879e-32	THEG	protein_coding	51298	1	increase
ENSG00000105550	6.43734	2.18577	0	Inf	0	FGF21	protein_coding	26291	1	increase
ENSG00000105605	3.86715	-0.724467	1.56257e-46	45.8062	6.36182e-46	CACNG7	protein_coding	59284	1	increase
ENSG00000105613	2.20975	4.34285	0	Inf	0	MAST1	protein_coding	22983	1	increase
ENSG00000105639	1.96906	3.86304	0	Inf	0	JAK3	protein_coding	3718	1	increase
ENSG00000105641	1.29854	-1.84656	7.65179e-06	5.11624	1.15821e-05	SLC5A5	protein_coding	6528	1	increase
ENSG00000105642	1.98641	3.46992	4.45738e-260	259.351	1.64446e-258	KCNN1	protein_coding	3780	1	increase
ENSG00000105650	1.33953	-2.50122	0.000410136	3.38707	0.00056312	PDE4C	protein_coding	5143	1	increase
ENSG00000105668	-4.80643	-4.19262	0.00196218	2.70726	0.00256825	UPK1A	protein_coding	11045	-1	decrease
ENSG00000105675	2.14447	-2.9467	0.000187521	3.72695	0.000262678	ATP4A	protein_coding	495	1	increase
ENSG00000105676	-1.19716	5.93669	2.59293e-255	254.586	9.12936e-254	ARMC6	protein_coding	93436	-1	decrease
ENSG00000105696	2.79591	3.07433	0	Inf	0	TMEM59L	protein_coding	25789	1	increase
ENSG00000105699	-1.07319	0.842563	1.81626e-20	19.7408	4.41221e-20	LSR	protein_coding	51599	-1	decrease
ENSG00000105707	2.71405	-3.16526	1.98624e-05	4.70197	2.93702e-05	HPN	protein_coding	3249	1	increase
ENSG00000105711	1.36696	4.05848	9.06701e-187	186.043	1.88268e-185	SCN1B	protein_coding	6324	1	increase
ENSG00000105737	1.38383	0.0491055	1.85138e-18	17.7325	4.26285e-18	GRIK5	protein_coding	2901	1	increase
ENSG00000105784	1.67078	-2.30808	1.50317e-05	4.82299	2.24133e-05	RUNDC3B	protein_coding	154661	1	increase
ENSG00000105792	1.84143	0.511482	7.98751e-41	40.0976	2.95153e-40	CFAP69	protein_coding	79846	1	increase
ENSG00000105808	2.08675	4.26411	0	Inf	0	RASA4	protein_coding	10156	1	increase
ENSG00000105810	1.44107	5.92377	0	Inf	0	CDK6	protein_coding	1021	1	increase
ENSG00000105854	-1.00112	5.12831	6.63037e-150	149.178	9.9708e-149	PON2	protein_coding	5445	-1	decrease
ENSG00000105855	1.28714	3.29253	8.6544e-119	118.063	9.49639e-118	ITGB8	protein_coding	3696	1	increase
ENSG00000105856	1.17268	4.34514	1.70948e-155	154.767	2.69064e-154	HBP1	protein_coding	26959	1	increase
ENSG00000105894	4.77348	-4.19126	0.00196218	2.70726	0.00256825	PTN	protein_coding	5764	1	increase
ENSG00000105928	2.5916	2.05108	3.53657e-177	176.451	6.76248e-176	GSDME	protein_coding	1687	1	increase
ENSG00000105971	1.07897	3.80726	3.1155e-106	105.506	2.93706e-105	CAV2	protein_coding	858	1	increase
ENSG00000105974	1.04738	4.21356	1.46174e-119	118.835	1.62042e-118	CAV1	protein_coding	857	1	increase
ENSG00000105989	1.73624	-1.86988	2.31331e-07	6.63577	3.75679e-07	WNT2	protein_coding	7472	1	increase
ENSG00000105991	1.70198	1.39395	1.06935e-61	60.9709	5.53328e-61	HOXA1	protein_coding	3198	1	increase
ENSG00000106003	1.64731	2.67167	9.37326e-127	126.028	1.12368e-125	LFNG	protein_coding	3955	1	increase
ENSG00000106034	2.15691	4.0178	0	Inf	0	CPED1	protein_coding	79974	1	increase
ENSG00000106038	1.17179	2.40863	7.39949e-60	59.1308	3.70455e-59	EVX1	protein_coding	2128	1	increase
ENSG00000106078	1.3038	0.0436548	9.29008e-17	16.032	2.04349e-16	COBL	protein_coding	23242	1	increase
ENSG00000106123	1.76181	3.61323	5.51817e-249	248.258	1.85805e-247	EPHB6	protein_coding	2051	1	increase
ENSG00000106153	-1.13127	7.07521	3.18208e-270	269.497	1.26007e-268	CHCHD2	protein_coding	51142	-1	decrease
ENSG00000106278	1.37632	2.20052	2.58844e-71	70.587	1.55556e-70	PTPRZ1	protein_coding	5803	1	increase
ENSG00000106304	-5.70813	-3.69124	3.8823e-06	5.41091	5.95885e-06	SPAM1	protein_coding	6677	-1	decrease
ENSG00000106366	3.95342	1.24721	3.96063e-175	174.402	7.51129e-174	SERPINE1	protein_coding	5054	1	increase
ENSG00000106483	-1.55694	6.71873	0	Inf	0	SFRP4	protein_coding	6424	-1	decrease
ENSG00000106484	1.25377	-2.48335	0.00110336	2.95728	0.00147078	MEST	protein_coding	4232	1	increase
ENSG00000106524	1.03371	5.21106	4.22347e-161	160.374	7.03737e-160	ANKMY2	protein_coding	57037	1	increase
ENSG00000106537	1.01932	6.19419	1.83393e-195	194.737	4.11961e-194	TSPAN13	protein_coding	27075	1	increase
ENSG00000106565	1.52258	-0.965355	6.1177e-11	10.2134	1.13509e-10	TMEM176B	protein_coding	28959	1	increase
ENSG00000106665	2.17678	4.23705	0	Inf	0	CLIP2	protein_coding	7461	1	increase
ENSG00000106688	2.32854	3.05593	8.30653e-270	269.081	3.25745e-268	SLC1A1	protein_coding	6505	1	increase
ENSG00000106733	1.7433	2.62053	1.26344e-134	133.898	1.63832e-133	NMRK1	protein_coding	54981	1	increase
ENSG00000106809	1.36687	5.14571	7.30973e-272	271.136	2.93041e-270	OGN	protein_coding	4969	1	increase
ENSG00000106819	2.38141	-0.816362	5.95715e-25	24.225	1.60616e-24	ASPN	protein_coding	54829	1	increase
ENSG00000106852	1.27369	2.52957	3.42941e-74	73.4648	2.14203e-73	LHX6	protein_coding	26468	1	increase
ENSG00000106853	6.27503	-3.28587	3.88379e-09	8.41074	6.74695e-09	PTGR1	protein_coding	22949	1	increase
ENSG00000106948	3.18455	6.1306	0	Inf	0	AKNA	protein_coding	80709	1	increase
ENSG00000107147	2.90321	-0.395833	2.54783e-43	42.5938	9.81323e-43	KCNT1	protein_coding	57582	1	increase
ENSG00000107159	2.42055	3.27371	0	Inf	0	CA9	protein_coding	768	1	increase
ENSG00000107201	1.35279	1.50672	7.24084e-44	43.1402	2.81432e-43	DDX58	protein_coding	23586	1	increase
ENSG00000107242	1.57343	-0.388455	1.19989e-17	16.9209	2.7021e-17	PIP5K1B	protein_coding	8395	1	increase
ENSG00000107249	1.22293	3.37451	2.45326e-112	111.61	2.4911e-111	GLIS3	protein_coding	169792	1	increase
ENSG00000107282	1.42257	1.92563	1.22488e-63	62.9119	6.56025e-63	APBA1	protein_coding	320	1	increase
ENSG00000107295	1.18384	1.27047	8.43164e-31	30.0741	2.57415e-30	SH3GL2	protein_coding	6456	1	increase
ENSG00000107317	4.02439	0.471437	1.16158e-109	108.935	1.14225e-108	PTGDS	protein_coding	5730	1	increase
ENSG00000107518	1.46788	3.7135	1.93604e-184	183.713	3.93427e-183	ATRNL1	protein_coding	26033	1	increase
ENSG00000107551	1.60942	3.67224	5.91395e-216	215.228	1.5702e-214	RASSF4	protein_coding	83937	1	increase
ENSG00000107593	6.06367	-3.43737	6.14691e-08	7.21134	1.02014e-07	PKD2L1	protein_coding	9033	1	increase
ENSG00000107611	1.6975	2.42161	1.8075e-115	114.743	1.90837e-114	CUBN	protein_coding	8029	1	increase
ENSG00000107736	2.68805	2.706	4.82319e-274	273.317	1.96272e-272	CDH23	protein_coding	64072	1	increase
ENSG00000107738	2.05631	1.99263	2.88239e-120	119.54	3.22398e-119	VSIR	protein_coding	64115	1	increase
ENSG00000107807	1.08608	3.31142	2.37106e-85	84.6251	1.74553e-84	TLX1	protein_coding	3195	1	increase
ENSG00000107819	2.24948	5.92744	0	Inf	0	SFXN3	protein_coding	81855	1	increase
ENSG00000107859	1.8592	-0.0949436	1.58759e-27	26.7993	4.50861e-27	PITX3	protein_coding	5309	1	increase
ENSG00000107864	1.6966	2.30429	7.50865e-107	106.124	7.1242e-106	CPEB3	protein_coding	22849	1	increase
ENSG00000107954	2.49963	-1.56271	5.80845e-16	15.2359	1.25231e-15	NEURL1	protein_coding	9148	1	increase
ENSG00000107984	1.27926	2.12361	1.50003e-57	56.8239	7.26728e-57	DKK1	protein_coding	22943	1	increase
ENSG00000108001	2.89835	-3.04508	2.01903e-06	5.69486	3.14516e-06	EBF3	protein_coding	253738	1	increase
ENSG00000108018	2.39068	-1.50471	3.90844e-15	14.408	8.22626e-15	SORCS1	protein_coding	114815	1	increase
ENSG00000108176	1.11352	2.61059	5.3781e-61	60.2694	2.74949e-60	DNAJC12	protein_coding	56521	1	increase
ENSG00000108179	-1.11404	6.37669	1.79393e-239	238.746	5.63073e-238	PPIF	protein_coding	10105	-1	decrease
ENSG00000108231	1.96025	-3.0684	0.000519627	3.28431	0.000707514	LGI1	protein_coding	9211	1	increase
ENSG00000108306	1.81459	3.7345	2.43866e-272	271.613	9.80062e-271	FBXL20	protein_coding	84961	1	increase
ENSG00000108309	1.93101	-0.336984	2.21995e-25	24.6537	6.04072e-25	RUNDC3A	protein_coding	10900	1	increase
ENSG00000108312	-1.27902	7.95969	0	Inf	0	UBTF	protein_coding	7343	-1	decrease
ENSG00000108370	1.141	2.10248	8.85996e-49	48.0526	3.73785e-48	RGS9	protein_coding	8787	1	increase
ENSG00000108381	-1.12399	-2.4251	0.00325142	2.48793	0.00420808	ASPA	protein_coding	443	-1	decrease
ENSG00000108387	2.57609	2.83605	1.18381e-281	280.927	5.03227e-280	2024-09-04	protein_coding	5414	1	increase
ENSG00000108576	2.08585	-1.30407	2.24065e-14	13.6496	4.62405e-14	SLC6A4	protein_coding	6532	1	increase
ENSG00000108684	5.74668	-3.65451	3.8823e-06	5.41091	5.95885e-06	ASIC2	protein_coding	40	1	increase
ENSG00000108688	4.07128	-4.4801	0.0312983	1.50448	0.037311	CCL7	protein_coding	6354	1	increase
ENSG00000108771	2.34572	0.505506	2.93387e-58	57.5326	1.43469e-57	DHX58	protein_coding	79132	1	increase
ENSG00000108798	4.62729	-4.25905	0.00392074	2.40663	0.00503252	ABI3	protein_coding	51225	1	increase
ENSG00000108823	1.84499	-1.63858	6.62455e-10	9.17884	1.18737e-09	SGCA	protein_coding	6442	1	increase
ENSG00000108825	2.17597	2.96753	1.56176e-229	228.806	4.59062e-228	PTGES3L-AARSD1	protein_coding	100885850	1	increase
ENSG00000108830	1.06954	5.45007	9.24643e-184	183.034	1.86495e-182	RND2	protein_coding	8153	1	increase
ENSG00000108846	1.39322	-0.0180918	1.61915e-18	17.7907	3.73557e-18	ABCC3	protein_coding	8714	1	increase
ENSG00000108878	4.46515	-4.31975	0.00783503	2.10596	0.00982549	CACNG1	protein_coding	786	1	increase
ENSG00000108950	1.71338	-1.30082	5.20907e-11	10.2832	9.69057e-11	FAM20A	protein_coding	54757	1	increase
ENSG00000108960	1.1944	4.53493	1.66578e-174	173.778	3.14074e-173	MMD	protein_coding	23531	1	increase
ENSG00000109063	1.52179	2.40358	9.60827e-96	95.0174	8.02142e-95	MYH3	protein_coding	4621	1	increase
ENSG00000109107	1.16728	6.30951	1.57384e-260	259.803	5.87324e-259	ALDOC	protein_coding	230	1	increase
ENSG00000109193	8.04668	-1.85369	1.02435e-29	28.9896	3.05587e-29	SULT1E1	protein_coding	6783	1	increase
ENSG00000109205	2.11384	-2.44477	8.0558e-07	6.09389	1.28039e-06	ODAM	protein_coding	54959	1	increase
ENSG00000109272	4.07128	-4.4801	0.0312983	1.50448	0.037311	PF4V1	protein_coding	5197	1	increase
ENSG00000109323	1.66584	4.18895	2.6679e-287	286.574	1.17098e-285	MANBA	protein_coding	4126	1	increase
ENSG00000109339	1.47151	1.99816	2.07117e-69	68.6838	1.20925e-68	MAPK10	protein_coding	5602	1	increase
ENSG00000109452	1.65234	3.52472	3.79323e-212	211.421	9.84538e-211	INPP4B	protein_coding	8821	1	increase
ENSG00000109625	1.31221	3.19299	1.6215e-116	115.79	1.73231e-115	CPZ	protein_coding	8532	1	increase
ENSG00000109680	1.07325	1.88543	1.93569e-38	37.7132	6.83313e-38	TBC1D19	protein_coding	55296	1	increase
ENSG00000109684	-4.10354	-4.48024	0.0312983	1.50448	0.037311	CLNK	protein_coding	116449	-1	decrease
ENSG00000109738	1.06876	3.51331	1.90179e-92	91.7208	1.53089e-91	GLRB	protein_coding	2743	1	increase
ENSG00000109756	1.1915	5.35433	1.86958e-220	219.728	5.13217e-219	RAPGEF2	protein_coding	9693	1	increase
ENSG00000109794	1.25229	1.06493	5.43622e-31	30.2647	1.66531e-30	FAM149A	protein_coding	25854	1	increase
ENSG00000109819	2.85428	1.50626	8.44546e-146	145.073	1.21369e-144	PPARGC1A	protein_coding	10891	1	increase
ENSG00000109906	9.56101	-0.424825	1.84206e-84	83.7347	1.33905e-83	ZBTB16	protein_coding	7704	1	increase
ENSG00000109943	5.4315	-3.8461	6.16974e-05	4.20973	8.90518e-05	CRTAM	protein_coding	56253	1	increase
ENSG00000109971	-1.14591	10.8822	1.38338380835549e-322	321.859	7.83588114304217e-321	HSPA8	protein_coding	3312	-1	decrease
ENSG00000110002	1.13467	2.00134	3.40594e-44	43.4678	1.33147e-43	VWA5A	protein_coding	4013	1	increase
ENSG00000110042	1.63286	3.50471	2.44721e-205	204.611	6.03274e-204	DTX4	protein_coding	23220	1	increase
ENSG00000110104	-1.06253	5.98153	3.03314e-205	204.518	7.43188e-204	CCDC86	protein_coding	79080	-1	decrease
ENSG00000110148	4.28177	-4.39443	0.0156588	1.80524	0.019149	CCKBR	protein_coding	887	1	increase
ENSG00000110169	1.84123	-0.516396	2.36399e-20	19.6264	5.72304e-20	HPX	protein_coding	3263	1	increase
ENSG00000110200	-1.0411	3.63753	9.56466e-93	92.0193	7.7223e-92	ANAPC15	protein_coding	25906	-1	decrease
ENSG00000110318	1.70383	3.7112	1.57081e-245	244.804	5.11887e-244	CEP126	protein_coding	57562	1	increase
ENSG00000110375	1.85947	-3.11865	0.00083804	3.07674	0.00112825	UPK2	protein_coding	7379	1	increase
ENSG00000110436	1.08585	-0.650752	7.5626e-08	7.12133	1.25137e-07	SLC1A2	protein_coding	6506	1	increase
ENSG00000110619	1.22998	6.83943	4.1711840460644e-310	309.38	0	CARS	protein_coding	833	1	increase
ENSG00000110675	4.01561	-0.943964	3.39169e-42	41.4696	1.28465e-41	ELMOD1	protein_coding	55531	1	increase
ENSG00000110680	4.2814	-4.40142	0.0156588	1.80524	0.019149	CALCA	protein_coding	796	1	increase
ENSG00000110723	2.21524	3.63719	0	Inf	0	EXPH5	protein_coding	23086	1	increase
ENSG00000110777	2.55748	-3.03127	7.70311e-06	5.11333	1.16522e-05	POU2AF1	protein_coding	5450	1	increase
ENSG00000110786	5.5813	-0.0880311	3.69173e-93	92.4328	2.99555e-92	PTPN5	protein_coding	84867	1	increase
ENSG00000110799	2.32121	-1.57868	2.20165e-13	12.6573	4.42242e-13	VWF	protein_coding	7450	1	increase
ENSG00000110841	1.17157	6.20807	2.66196e-257	256.575	9.49629e-256	PPFIBP1	protein_coding	8496	1	increase
ENSG00000110848	6.17307	-3.36205	1.54478e-08	7.81113	2.6201e-08	CD69	protein_coding	969	1	increase
ENSG00000110876	1.65671	-0.870426	3.95955e-14	13.4024	8.12273e-14	SELPLG	protein_coding	6404	1	increase
ENSG00000110887	5.0277	-4.06582	0.000491606	3.30838	0.000670432	DAO	protein_coding	1610	1	increase
ENSG00000110975	4.9062	-4.12694	0.000982101	3.00784	0.00131238	SYT10	protein_coding	341359	1	increase
ENSG00000111046	-5.27704	-3.95143	0.000123217	3.90933	0.00017455	MYF6	protein_coding	4618	-1	decrease
ENSG00000111058	1.61221	3.74213	4.56955e-224	223.34	1.30067e-222	ACSS3	protein_coding	79611	1	increase
ENSG00000111110	1.61742	3.34663	5.89447e-186	185.23	1.21305e-184	PPM1H	protein_coding	57460	1	increase
ENSG00000111145	2.36451	3.72795	0	Inf	0	ELK3	protein_coding	2004	1	increase
ENSG00000111181	3.91157	-2.28012	1.43562e-14	13.843	2.97749e-14	SLC6A12	protein_coding	6539	1	increase
ENSG00000111186	1.59339	0.587141	8.39294e-33	32.0761	2.6669e-32	WNT5B	protein_coding	81029	1	increase
ENSG00000111203	-1.01334	4.47316	1.10146e-123	122.958	1.2788e-122	ITFG2	protein_coding	55846	-1	decrease
ENSG00000111215	-1.05312	-1.05396	2.5869e-06	5.58722	4.00932e-06	PRR4	protein_coding	5554	-1	decrease
ENSG00000111252	1.36028	4.29735	9.11648e-203	202.04	2.18095e-201	SH2B3	protein_coding	10019	1	increase
ENSG00000111262	5.83526	-0.561946	4.55048e-67	66.3419	2.56525e-66	KCNA1	protein_coding	3736	1	increase
ENSG00000111305	1.17964	-3.03805	0.0291096	1.53596	0.0349411	GSG1	protein_coding	83445	1	increase
ENSG00000111341	2.786	2.52915	1.03585e-258	257.985	3.76157e-257	MGP	protein_coding	4256	1	increase
ENSG00000111344	2.61568	0.176397	1.5066e-54	53.822	6.95974e-54	RASAL1	protein_coding	8437	1	increase
ENSG00000111404	5.88196	-3.56322	4.88285e-07	6.31133	7.82144e-07	RERGL	protein_coding	79785	1	increase
ENSG00000111405	4.27655	-1.29723	1.09893e-33	32.959	3.55254e-33	ENDOU	protein_coding	8909	1	increase
ENSG00000111452	2.11966	0.638861	1.96221e-53	52.7073	8.90444e-53	ADGRD1	protein_coding	283383	1	increase
ENSG00000111536	5.02764	-4.06693	0.000982101	3.00784	0.00131238	IL26	protein_coding	55801	1	increase
ENSG00000111641	-1.41142	6.71413	0	Inf	0	NOP2	protein_coding	4839	-1	decrease
ENSG00000111664	-1.37506	3.66528	1.41422e-160	159.849	2.34679e-159	GNB3	protein_coding	2784	-1	decrease
ENSG00000111674	1.16104	6.00998	7.15483e-244	243.145	2.30836e-242	ENO2	protein_coding	2026	1	increase
ENSG00000111728	1.01525	4.29476	2.3591e-115	114.627	2.4875e-114	ST8SIA1	protein_coding	6489	1	increase
ENSG00000111799	1.61504	5.55912	0	Inf	0	COL12A1	protein_coding	1303	1	increase
ENSG00000111816	1.21042	1.99029	8.22903e-51	50.0847	3.57408e-50	FRK	protein_coding	2444	1	increase
ENSG00000111834	2.12791	-2.16994	1.09555e-07	6.96037	1.80155e-07	RSPH4A	protein_coding	345895	1	increase
ENSG00000111859	3.1497	0.156174	3.00601e-66	65.522	1.67131e-65	NEDD9	protein_coding	4739	1	increase
ENSG00000111879	1.95517	-0.250768	5.6695e-27	26.2465	1.59249e-26	FAM184A	protein_coding	79632	1	increase
ENSG00000111907	1.99379	-1.56291	1.71182e-11	10.7665	3.23507e-11	TPD52L1	protein_coding	7164	1	increase
ENSG00000111912	1.29502	4.86016	1.69304e-225	224.771	4.87909e-224	NCOA7	protein_coding	135112	1	increase
ENSG00000111913	3.3345	-0.0406042	4.10733e-63	62.3864	2.17322e-62	RIPOR2	protein_coding	9750	1	increase
ENSG00000112139	1.83206	2.25986	1.53573e-118	117.814	1.68172e-117	MDGA1	protein_coding	266727	1	increase
ENSG00000112212	1.96285	-2.36532	1.2623e-06	5.89884	1.98622e-06	TSPO2	protein_coding	222642	1	increase
ENSG00000112273	4.62729	-4.25905	0.00392074	2.40663	0.00503252	HDGFL1	protein_coding	154150	1	increase
ENSG00000112379	3.07324	2.67936	0	Inf	0	ARFGEF3	protein_coding	57221	1	increase
ENSG00000112406	1.46289	5.08857	1.10038e-304	303.958	5.53471e-303	HECA	protein_coding	51696	1	increase
ENSG00000112414	1.90684	3.72774	9.47131e-306	305.024	4.80869e-304	ADGRG6	protein_coding	57211	1	increase
ENSG00000112539	5.74729	-3.64346	1.94494e-06	5.71109	3.03266e-06	C6orf118	protein_coding	168090	1	increase
ENSG00000112541	2.51439	0.853089	3.04444e-80	79.5165	2.08931e-79	PDE10A	protein_coding	10846	1	increase
ENSG00000112561	1.25428	3.35779	4.10007e-115	114.387	4.312e-114	TFEB	protein_coding	7942	1	increase
ENSG00000112599	1.10105	1.24759	6.58145e-27	26.1817	1.84673e-26	GUCA1B	protein_coding	2979	1	increase
ENSG00000112706	2.87643	-2.81035	8.37743e-08	7.07689	1.38365e-07	IMPG1	protein_coding	3617	1	increase
ENSG00000112715	1.50393	7.65564	0	Inf	0	VEGFA	protein_coding	7422	1	increase
ENSG00000112761	1.49532	-2.505	0.00031946	3.49558	0.000441051	CCN6	protein_coding	8838	1	increase
ENSG00000112769	2.94044	0.289772	2.77325e-68	67.557	1.59501e-67	LAMA4	protein_coding	3910	1	increase
ENSG00000112782	-4.10377	-4.47612	0.0312983	1.50448	0.037311	CLIC5	protein_coding	53405	-1	decrease
ENSG00000112812	1.78034	2.57774	4.17792e-134	133.379	5.40029e-133	PRSS16	protein_coding	10279	1	increase
ENSG00000113073	4.02881	-1.04637	1.68477e-37	36.7735	5.84546e-37	SLC4A9	protein_coding	83697	1	increase
ENSG00000113368	-1.32261	7.78603	0	Inf	0	LMNB1	protein_coding	4001	-1	decrease
ENSG00000113389	1.11939	2.32587	2.49815e-52	51.6024	1.11337e-51	NPR3	protein_coding	4883	1	increase
ENSG00000113448	1.01907	5.12071	1.5456e-157	156.811	2.4908e-156	PDE4D	protein_coding	5144	1	increase
ENSG00000113532	4.90614	-4.12789	0.000982101	3.00784	0.00131238	ST8SIA4	protein_coding	7903	1	increase
ENSG00000113580	4.77342	-4.19238	0.00196218	2.70726	0.00256825	NR3C1	protein_coding	2908	1	increase
ENSG00000113721	2.57178	4.04773	0	Inf	0	PDGFRB	protein_coding	5159	1	increase
ENSG00000113722	6.41495	-3.19035	4.89971e-10	9.30983	8.81926e-10	CDX1	protein_coding	1044	1	increase
ENSG00000113749	5.43243	-3.82906	1.54735e-05	4.81041	2.30064e-05	HRH2	protein_coding	3274	1	increase
ENSG00000113763	2.23643	1.62985	3.64368e-111	110.438	3.64278e-110	UNC5A	protein_coding	90249	1	increase
ENSG00000113805	1.1397	-1.22902	1.51203e-06	5.82044	2.37156e-06	CNTN3	protein_coding	5067	1	increase
ENSG00000113946	2.04787	-1.12081	7.94303e-16	15.1	1.70459e-15	CLDN16	protein_coding	10686	1	increase
ENSG00000113971	1.26298	4.57178	1.94326e-198	197.711	4.45162e-197	NPHP3	protein_coding	27031	1	increase
ENSG00000114113	-4.93936	-4.12625	0.000982101	3.00784	0.00131238	RBP2	protein_coding	5948	-1	decrease
ENSG00000114124	-1.05725	-2.5227	0.00768207	2.11452	0.00968391	GRK7	protein_coding	131890	-1	decrease
ENSG00000114200	1.08538	4.55655	1.00657e-144	143.997	1.43128e-143	BCHE	protein_coding	590	1	increase
ENSG00000114204	5.59777	-3.74556	1.54735e-05	4.81041	2.30064e-05	SERPINI2	protein_coding	5276	1	increase
ENSG00000114248	-4.31429	-4.395	0.0156588	1.80524	0.019149	LRRC31	protein_coding	79782	-1	decrease
ENSG00000114270	1.08863	4.60901	6.79994e-149	148.167	1.00669e-147	COL7A1	protein_coding	1294	1	increase
ENSG00000114349	2.40473	-2.62793	7.49908e-08	7.12499	1.24124e-07	GNAT1	protein_coding	2779	1	increase
ENSG00000114626	2.15959	0.642093	1.08749e-56	55.9636	5.19708e-56	ABTB1	protein_coding	80325	1	increase
ENSG00000114698	1.20629	2.84245	2.25775e-80	79.6463	1.5514e-79	PLSCR4	protein_coding	57088	1	increase
ENSG00000114786	1.55098	1.17025	7.08519e-45	44.1496	2.80087e-44	ABHD14A-ACY1	protein_coding	100526760	1	increase
ENSG00000114796	2.7262	3.72645	0	Inf	0	KLHL24	protein_coding	54800	1	increase
ENSG00000114805	1.37414	3.33185	1.13921e-136	135.943	1.51234e-135	PLCH1	protein_coding	23007	1	increase
ENSG00000114841	1.64447	2.45258	1.38918e-109	108.857	1.36524e-108	DNAH1	protein_coding	25981	1	increase
ENSG00000114861	1.03577	3.91611	4.53261e-104	103.344	4.1734e-103	FOXP1	protein_coding	27086	1	increase
ENSG00000114923	2.41168	1.27438	1.80259e-98	97.7441	1.54307e-97	SLC4A3	protein_coding	6508	1	increase
ENSG00000115020	1.30128	7.45858	0	Inf	0	PIKFYVE	protein_coding	200576	1	increase
ENSG00000115085	8.22286	-1.68887	7.2508e-34	33.1396	2.3515e-33	ZAP70	protein_coding	7535	1	increase
ENSG00000115112	1.89987	0.594235	1.01414e-44	43.9939	4.00024e-44	TFCP2L1	protein_coding	29842	1	increase
ENSG00000115138	4.46515	-4.31975	0.00783503	2.10596	0.00982549	POMC	protein_coding	5443	1	increase
ENSG00000115155	3.1745	-0.299915	5.74173e-50	49.241	2.46013e-49	OTOF	protein_coding	9381	1	increase
ENSG00000115165	1.59985	-2.69371	0.000147306	3.83178	0.000207693	CYTIP	protein_coding	9595	1	increase
ENSG00000115170	1.56772	3.93162	1.50458e-230	229.823	4.45486e-229	ACVR1	protein_coding	90	1	increase
ENSG00000115194	1.08747	3.92315	7.53616e-114	113.123	7.78416e-113	SLC30A3	protein_coding	7781	1	increase
ENSG00000115221	4.9061	-4.12868	0.000982101	3.00784	0.00131238	ITGB6	protein_coding	3694	1	increase
ENSG00000115226	2.53217	0.553593	2.11615e-66	65.6745	1.1802e-65	FNDC4	protein_coding	64838	1	increase
ENSG00000115252	1.45642	2.32067	4.93189e-83	82.307	3.51107e-82	PDE1A	protein_coding	5136	1	increase
ENSG00000115267	-4.49769	-4.32373	0.00783503	2.10596	0.00982549	IFIH1	protein_coding	64135	-1	decrease
ENSG00000115271	1.88237	0.167866	3.94901e-34	33.4035	1.2874e-33	GCA	protein_coding	25801	1	increase
ENSG00000115290	1.11363	-2.33827	0.0044021	2.35634	0.00563385	GRB14	protein_coding	2888	1	increase
ENSG00000115297	-1.22307	-2.63829	0.0111811	1.95152	0.013885	TLX2	protein_coding	3196	-1	decrease
ENSG00000115361	2.55496	-2.36951	7.6789e-09	8.1147	1.32025e-08	ACADL	protein_coding	33	1	increase
ENSG00000115363	2.39384	-0.0375261	1.09985e-41	40.9587	4.13489e-41	EVA1A	protein_coding	84141	1	increase
ENSG00000115380	2.89891	-3.03535	1.1309e-06	5.94658	1.78275e-06	EFEMP1	protein_coding	2202	1	increase
ENSG00000115414	1.69196	6.99824	0	Inf	0	FN1	protein_coding	2335	1	increase
ENSG00000115423	3.05132	1.44747	8.55672e-152	151.068	1.30987e-150	DNAH6	protein_coding	1768	1	increase
ENSG00000115474	1.87142	-2.97964	0.001089	2.96297	0.00145212	KCNJ13	protein_coding	3769	1	increase
ENSG00000115523	4.12606	-2.8389	1.22061e-10	9.91342	2.24392e-10	GNLY	protein_coding	10578	1	increase
ENSG00000115525	1.82899	4.89259	0	Inf	0	ST3GAL5	protein_coding	8869	1	increase
ENSG00000115526	-4.10354	-4.48024	0.0312983	1.50448	0.037311	CHST10	protein_coding	9486	-1	decrease
ENSG00000115556	1.39895	1.64716	3.2779e-53	52.4844	1.48127e-52	PLCD4	protein_coding	84812	1	increase
ENSG00000115594	2.72081	-1.19513	3.87284e-22	21.412	9.81143e-22	IL1R1	protein_coding	3554	1	increase
ENSG00000115596	2.05637	3.44748	2.30544e-271	270.637	9.19677e-270	WNT6	protein_coding	7475	1	increase
ENSG00000115604	1.38782	-1.7113	1.23398e-06	5.90869	1.94242e-06	IL18R1	protein_coding	8809	1	increase
ENSG00000115718	-1.4957	-2.24696	5.38855e-05	4.26853	7.81455e-05	PROC	protein_coding	5624	-1	decrease
ENSG00000115758	-1.0289	7.84495	6.20888e-240	239.207	1.9526e-238	ODC1	protein_coding	4953	-1	decrease
ENSG00000115828	3.40622	-0.149331	1.36133e-60	59.866	6.90082e-60	QPCT	protein_coding	25797	1	increase
ENSG00000115850	6.27431	-3.2985	7.74532e-09	8.11096	1.32997e-08	LCT	protein_coding	3938	1	increase
ENSG00000115896	2.50233	-2.42197	1.15844e-08	7.93613	1.97662e-08	PLCL1	protein_coding	5334	1	increase
ENSG00000115902	2.20776	5.17361	0	Inf	0	SLC1A4	protein_coding	6509	1	increase
ENSG00000115919	4.2814	-4.40142	0.0156588	1.80524	0.019149	KYNU	protein_coding	8942	1	increase
ENSG00000115946	-1.00369	5.96997	4.62806e-182	181.335	9.19707e-181	PNO1	protein_coding	56902	-1	decrease
ENSG00000115963	1.115	5.1403	5.93961e-184	183.226	1.19948e-182	RND3	protein_coding	390	1	increase
ENSG00000115977	1.0385	6.31389	2.51343e-206	205.6	6.25307e-205	AAK1	protein_coding	22848	1	increase
ENSG00000116016	2.10521	1.0542	1.85512e-69	68.7316	1.0835e-68	EPAS1	protein_coding	2034	1	increase
ENSG00000116032	2.27315	3.55115	0	Inf	0	GRIN3B	protein_coding	116444	1	increase
ENSG00000116039	1.32605	1.34	4.79041e-39	38.3196	1.70893e-38	ATP6V1B1	protein_coding	525	1	increase
ENSG00000116106	1.14106	3.08111	3.07648e-85	84.5119	2.26074e-84	EPHA4	protein_coding	2043	1	increase
ENSG00000116117	1.26934	2.65494	7.56939e-79	78.1209	5.07425e-78	PARD3B	protein_coding	117583	1	increase
ENSG00000116141	2.02966	0.133905	5.37082e-36	35.27	1.8122e-35	MARK1	protein_coding	4139	1	increase
ENSG00000116157	-2.1796	-3.51619	0.00262847	2.5803	0.00341797	GPX7	protein_coding	2882	-1	decrease
ENSG00000116183	6.41443	-3.19925	9.76835e-10	9.01018	1.73893e-09	PAPPA2	protein_coding	60676	1	increase
ENSG00000116191	1.61698	4.07043	2.34647e-258	257.63	8.46403e-257	RALGPS2	protein_coding	55103	1	increase
ENSG00000116194	1.20885	2.68385	2.05856e-73	72.6864	1.2706e-72	ANGPTL1	protein_coding	9068	1	increase
ENSG00000116299	2.89353	-1.57444	4.11433e-18	17.3857	9.3959e-18	KIAA1324	protein_coding	57535	1	increase
ENSG00000116455	-1.00068	5.93366	8.98002e-180	179.047	1.75018e-178	WDR77	protein_coding	79084	-1	decrease
ENSG00000116525	1.13221	3.20104	1.53566e-89	88.8137	1.20036e-88	TRIM62	protein_coding	55223	1	increase
ENSG00000116544	1.6501	-1.21774	8.01369e-11	10.0962	1.48111e-10	DLGAP3	protein_coding	58512	1	increase
ENSG00000116584	1.30694	7.04731	0	Inf	0	ARHGEF2	protein_coding	9181	1	increase
ENSG00000116649	-1.01556	6.16491	6.90244e-194	193.161	1.52513e-192	SRM	protein_coding	6723	-1	decrease
ENSG00000116661	1.87101	-2.52834	4.94562e-05	4.30578	7.17864e-05	FBXO2	protein_coding	26232	1	increase
ENSG00000116675	2.44922	2.07695	2.5108e-168	167.6	4.44425e-167	DNAJC6	protein_coding	9829	1	increase
ENSG00000116701	1.30941	-2.85249	0.00373324	2.42791	0.00481244	NCF2	protein_coding	4688	1	increase
ENSG00000116703	5.13976	-4.00721	0.000246106	3.60888	0.000341905	PDC	protein_coding	5132	1	increase
ENSG00000116717	1.46582	5.00782	2.01768e-298	297.695	9.63963e-297	GADD45A	protein_coding	1647	1	increase
ENSG00000116761	1.95573	4.22435	0	Inf	0	CTH	protein_coding	1491	1	increase
ENSG00000116785	1.57049	0.167957	4.54265e-25	24.3427	1.22785e-24	CFHR3	protein_coding	10878	1	increase
ENSG00000116819	1.01993	0.493448	9.00499e-15	14.0455	1.87848e-14	TFAP2E	protein_coding	339488	1	increase
ENSG00000116852	3.40736	3.64497	0	Inf	0	KIF21B	protein_coding	23046	1	increase
ENSG00000116981	2.14932	1.19843	1.3383e-79	78.8734	9.1187e-79	NT5C1A	protein_coding	84618	1	increase
ENSG00000116983	3.05633	0.977809	3.66612e-115	114.436	3.85812e-114	HPCAL4	protein_coding	51440	1	increase
ENSG00000116985	1.39381	3.60572	1.17636e-159	158.929	1.93621e-158	BMP8B	protein_coding	656	1	increase
ENSG00000116990	2.3359	2.31941	5.72369e-180	179.242	1.12093e-178	MYCL	protein_coding	4610	1	increase
ENSG00000117016	1.77171	6.01951	0	Inf	0	RIMS3	protein_coding	9783	1	increase
ENSG00000117020	2.28461	2.99761	6.66894e-252	251.176	2.28351e-250	AKT3	protein_coding	10000	1	increase
ENSG00000117069	2.7867	-0.79139	1.93661e-30	29.713	5.85829e-30	ST6GALNAC5	protein_coding	81849	1	increase
ENSG00000117122	6.54287	-3.09375	6.18704e-11	10.2085	1.14717e-10	MFAP2	protein_coding	4237	1	increase
ENSG00000117139	2.17992	5.88221	0	Inf	0	KDM5B	protein_coding	10765	1	increase
ENSG00000117148	-1.7918	-1.75883	1.95345e-09	8.7092	3.4363e-09	ACTL8	protein_coding	81569	-1	decrease
ENSG00000117154	5.74684	-3.65163	1.94494e-06	5.71109	3.03266e-06	IGSF21	protein_coding	84966	1	increase
ENSG00000117228	2.84863	-0.713667	3.97385e-34	33.4008	1.29524e-33	GBP1	protein_coding	2633	1	increase
ENSG00000117245	1.22841	2.28105	1.42314e-61	60.8468	7.34521e-61	KIF17	protein_coding	57576	1	increase
ENSG00000117322	5.24362	-3.9531	0.000246106	3.60888	0.000341905	CR2	protein_coding	1380	1	increase
ENSG00000117472	2.80003	-1.19902	2.73171e-23	22.5636	7.11528e-23	TSPAN1	protein_coding	10103	1	increase
ENSG00000117477	2.30884	-0.769334	6.37307e-24	23.1957	1.6819e-23	CCDC181	protein_coding	57821	1	increase
ENSG00000117533	1.0481	4.22112	1.26053e-120	119.899	1.41284e-119	VAMP4	protein_coding	8674	1	increase
ENSG00000117586	1.22472	-1.36984	1.47565e-06	5.83102	2.31563e-06	TNFSF4	protein_coding	7292	1	increase
ENSG00000117595	3.2955	-1.44745	7.88193e-24	23.1034	2.07672e-23	IRF6	protein_coding	3664	1	increase
ENSG00000117598	1.67157	0.444635	8.3022e-34	33.0808	2.68871e-33	PLPPR5	protein_coding	163404	1	increase
ENSG00000117600	1.81917	-0.42366	1.40787e-21	20.8514	3.5237e-21	PLPPR4	protein_coding	9890	1	increase
ENSG00000117643	2.22225	2.79319	5.36288e-222	221.271	1.49754e-220	MAN1C1	protein_coding	57134	1	increase
ENSG00000117707	3.56566	2.40921	0	Inf	0	PROX1	protein_coding	5629	1	increase
ENSG00000117877	-1.67006	3.47684	9.73096e-211	210.012	2.49371e-209	CD3EAP	protein_coding	10849	-1	decrease
ENSG00000117971	2.50726	-1.71666	9.68868e-14	13.0137	1.96861e-13	CHRNB4	protein_coding	1143	1	increase
ENSG00000117983	3.83432	-1.51937	5.8218e-26	25.2349	1.60166e-25	MUC5B	protein_coding	727897	1	increase
ENSG00000118017	5.24366	-3.95232	0.000246106	3.60888	0.000341905	A4GNT	protein_coding	51146	1	increase
ENSG00000118094	2.11432	-3.51769	0.00262847	2.5803	0.00341797	TREH	protein_coding	11181	1	increase
ENSG00000118156	4.62736	-4.25761	0.00392074	2.40663	0.00503252	ZNF541	protein_coding	84215	1	increase
ENSG00000118160	3.35651	0.954632	3.67039e-123	122.435	4.228e-122	SLC8A2	protein_coding	6543	1	increase
ENSG00000118245	4.07133	-4.47913	0.0312983	1.50448	0.037311	TNP1	protein_coding	7141	1	increase
ENSG00000118257	1.74499	4.25036	1.42488532260616e-320	319.846	8.04091838606629e-319	NRP2	protein_coding	8828	1	increase
ENSG00000118263	1.4047	5.48607	1.57672411539538e-314	313.802	8.51220792430659e-313	KLF7	protein_coding	8609	1	increase
ENSG00000118307	7.40648	-2.40305	2.64779e-19	18.5771	6.23581e-19	CASC1	protein_coding	55259	1	increase
ENSG00000118322	-5.27745	-3.94411	0.000123217	3.90933	0.00017455	ATP10B	protein_coding	23120	-1	decrease
ENSG00000118369	1.07763	3.27956	8.07639e-84	83.0928	5.82392e-83	USP35	protein_coding	57558	1	increase
ENSG00000118407	2.69927	0.014108	6.03539e-51	50.2193	2.62625e-50	FILIP1	protein_coding	27145	1	increase
ENSG00000118432	-1.27685	2.37153	3.52847e-69	68.4524	2.0527e-68	CNR1	protein_coding	1268	-1	decrease
ENSG00000118503	1.12179	1.90517	4.87009e-41	40.3125	1.80825e-40	TNFAIP3	protein_coding	7128	1	increase
ENSG00000118514	3.67643	-1.98336	2.72415e-18	17.5648	6.24492e-18	ALDH8A1	protein_coding	64577	1	increase
ENSG00000118520	2.30399	-2.55335	8.05023e-07	6.09419	1.27963e-06	ARG1	protein_coding	383	1	increase
ENSG00000118523	1.42699	0.960639	2.8068e-34	33.5518	9.17619e-34	CCN2	protein_coding	1490	1	increase
ENSG00000118557	1.53931	2.50392	1.28461e-102	101.891	1.16362e-101	PMFBP1	protein_coding	83449	1	increase
ENSG00000118640	1.60262	-2.09008	6.16117e-06	5.21034	9.36433e-06	VAMP8	protein_coding	8673	1	increase
ENSG00000118689	1.1838	5.52652	6.03037e-228	227.22	1.75662e-226	FOXO3	protein_coding	2309	1	increase
ENSG00000118690	1.1816	1.58994	8.39328e-37	36.0761	2.87334e-36	ARMC2	protein_coding	84071	1	increase
ENSG00000118777	2.21095	-0.192761	3.09203e-33	32.5098	9.90673e-33	ABCG2	protein_coding	9429	1	increase
ENSG00000118804	1.81765	-0.231959	1.35138e-24	23.8692	3.62308e-24	STBD1	protein_coding	8987	1	increase
ENSG00000118849	-2.12243	-3.79274	0.0128007	1.89277	0.0158199	RARRES1	protein_coding	5918	-1	decrease
ENSG00000118922	1.26329	6.01275	2.24237e-287	286.649	9.86887e-286	KLF12	protein_coding	11278	1	increase
ENSG00000118972	4.03243	-0.912129	2.79712e-43	42.5533	1.07683e-42	FGF23	protein_coding	8074	1	increase
ENSG00000118985	1.35062	3.39893	1.13298e-137	136.946	1.52028e-136	ELL2	protein_coding	22936	1	increase
ENSG00000118997	2.50314	2.04715	1.83026e-169	168.737	3.26823e-168	DNAH7	protein_coding	56171	1	increase
ENSG00000119121	1.57311	-0.958785	2.59971e-12	11.5851	5.03888e-12	TRPM6	protein_coding	140803	1	increase
ENSG00000119125	8.20957	-1.7073	2.83617e-33	32.5473	9.09056e-33	GDA	protein_coding	9615	1	increase
ENSG00000119138	1.25811	6.22746	1.19412e-295	294.923	5.55744e-294	KLF9	protein_coding	687	1	increase
ENSG00000119283	-4.93962	-4.12135	0.000982101	3.00784	0.00131238	TRIM67	protein_coding	440730	-1	decrease
ENSG00000119411	4.07165	-4.47311	0.0312983	1.50448	0.037311	BSPRY	protein_coding	54836	1	increase
ENSG00000119457	5.67412	-3.6999	7.75027e-06	5.11068	1.17126e-05	SLC46A2	protein_coding	57864	1	increase
ENSG00000119508	3.01086	2.07993	1.94145e-220	219.712	5.32043e-219	NR4A3	protein_coding	8013	1	increase
ENSG00000119514	1.0928	5.66137	2.69668e-202	201.569	6.4418e-201	GALNT12	protein_coding	79695	1	increase
ENSG00000119547	1.50607	4.83237	2.01094e-297	296.697	9.49539e-296	ONECUT2	protein_coding	9480	1	increase
ENSG00000119630	2.21369	0.417619	6.03146e-50	49.2196	2.58222e-49	PGF	protein_coding	5228	1	increase
ENSG00000119636	1.21347	1.86264	4.2872e-46	45.3678	1.73372e-45	BBOF1	protein_coding	80127	1	increase
ENSG00000119681	1.66392	4.25426	4.13421e-293	292.384	1.90762e-291	LTBP2	protein_coding	4053	1	increase
ENSG00000119698	2.30427	1.31442	1.15203e-94	93.9385	9.52926e-94	PPP4R4	protein_coding	57718	1	increase
ENSG00000119715	1.48334	3.48997	8.29132e-169	168.081	1.47405e-167	ESRRB	protein_coding	2103	1	increase
ENSG00000119801	2.74594	4.04081	0	Inf	0	YPEL5	protein_coding	51646	1	increase
ENSG00000119865	2.85377	-0.422148	1.98305e-40	39.7027	7.25164e-40	CNRIP1	protein_coding	25927	1	increase
ENSG00000119866	1.12966	5.88684	1.7176e-225	224.765	4.94107e-224	BCL11A	protein_coding	53335	1	increase
ENSG00000119888	1.97993	-0.692936	9.95273e-21	20.0021	2.43349e-20	EPCAM	protein_coding	4072	1	increase
ENSG00000119899	1.71852	4.05658	7.51215e-292	291.124	3.43692e-290	SLC17A5	protein_coding	26503	1	increase
ENSG00000119900	1.09677	7.46125	6.09915e-264	263.215	2.32428e-262	OGFRL1	protein_coding	79627	1	increase
ENSG00000119922	1.35327	1.44132	1.90426e-43	42.7203	7.35196e-43	IFIT2	protein_coding	3433	1	increase
ENSG00000119938	2.53305	3.68183	0	Inf	0	PPP1R3C	protein_coding	5507	1	increase
ENSG00000119950	1.51708	5.3223	0	Inf	0	MXI1	protein_coding	4601	1	increase
ENSG00000120051	1.21867	-1.36912	8.64176e-07	6.0634	1.37218e-06	CFAP58	protein_coding	159686	1	increase
ENSG00000120057	4.77342	-4.19238	0.00196218	2.70726	0.00256825	SFRP5	protein_coding	6425	1	increase
ENSG00000120068	1.6218	2.90435	2.57406e-138	137.589	3.47702e-137	HOXB8	protein_coding	3218	1	increase
ENSG00000120088	2.85311	1.28762	3.21269e-126	125.493	3.83157e-125	CRHR1	protein_coding	1394	1	increase
ENSG00000120129	1.98061	4.7508	0	Inf	0	DUSP1	protein_coding	1843	1	increase
ENSG00000120162	1.76203	3.64993	2.95366e-252	251.53	1.01566e-250	MOB3B	protein_coding	79817	1	increase
ENSG00000120217	1.92719	-0.40757	7.07517e-23	22.1503	1.82496e-22	CD274	protein_coding	29126	1	increase
ENSG00000120251	2.43272	1.50538	8.11698e-119	118.091	8.91272e-118	GRIA2	protein_coding	2891	1	increase
ENSG00000120278	2.69516	1.34585	1.62474e-118	117.789	1.77679e-117	PLEKHG1	protein_coding	57480	1	increase
ENSG00000120318	1.00085	2.79661	1.07902e-55	54.967	5.07133e-55	ARAP3	protein_coding	64411	1	increase
ENSG00000120329	-4.10354	-4.48024	0.0312983	1.50448	0.037311	SLC25A2	protein_coding	83884	-1	decrease
ENSG00000120332	2.40368	-2.64016	7.30379e-07	6.13645	1.16269e-06	TNN	protein_coding	63923	1	increase
ENSG00000120341	2.71616	0.27101	1.69824e-60	59.77	8.6033e-60	SEC16B	protein_coding	89866	1	increase
ENSG00000120437	-1.47121	5.64048	0	Inf	0	ACAT2	protein_coding	39	-1	decrease
ENSG00000120457	2.07731	-1.86564	8.55157e-10	9.06795	1.52686e-09	KCNJ5	protein_coding	3762	1	increase
ENSG00000120471	1.49423	-3.48515	0.0349004	1.45717	0.0414678	TP53AIP1	protein_coding	63970	1	increase
ENSG00000120594	1.48385	-0.779705	4.66468e-12	11.3312	8.97897e-12	PLXDC2	protein_coding	84898	1	increase
ENSG00000120645	3.58363	-1.43376	2.35568e-25	24.6279	6.40467e-25	IQSEC3	protein_coding	440073	1	increase
ENSG00000120658	1.43097	1.60327	5.93968e-53	52.2262	2.67517e-52	ENOX1	protein_coding	55068	1	increase
ENSG00000120669	1.05194	1.58344	1.7266e-30	29.7628	5.22984e-30	SOHLH2	protein_coding	54937	1	increase
ENSG00000120738	6.78165	8.09492	0	Inf	0	EGR1	protein_coding	1958	1	increase
ENSG00000120833	1.5393	2.52674	5.24743e-105	104.28	4.88996e-104	SOCS2	protein_coding	8835	1	increase
ENSG00000120875	5.90708	-0.497426	7.12003e-72	71.1475	4.30927e-71	DUSP4	protein_coding	1846	1	increase
ENSG00000120907	4.38365	1.42786	1.38059e-216	215.86	3.69588e-215	ADRA1A	protein_coding	148	1	increase
ENSG00000121053	1.52724	-2.48659	0.000212636	3.67236	0.000297012	EPX	protein_coding	8288	1	increase
ENSG00000121104	1.18082	4.14393	4.82285e-146	145.317	6.94318e-145	FAM117A	protein_coding	81558	1	increase
ENSG00000121236	1.21899	3.59647	8.18396e-123	122.087	9.38057e-122	TRIM6	protein_coding	117854	1	increase
ENSG00000121270	1.3777	-0.650275	8.41582e-12	11.0749	1.60564e-11	ABCC11	protein_coding	85320	1	increase
ENSG00000121297	1.23431	2.45907	1.33106e-67	66.8758	7.57213e-67	TSHZ3	protein_coding	57616	1	increase
ENSG00000121310	5.24395	-3.94702	0.000123217	3.90933	0.00017455	ECHDC2	protein_coding	55268	1	increase
ENSG00000121380	1.82596	-3.00013	0.000483621	3.31549	0.000661157	BCL2L14	protein_coding	79370	1	increase
ENSG00000121410	1.52823	0.158198	2.12892e-23	22.6718	5.5577e-23	A1BG	protein_coding	1	1	increase
ENSG00000121417	1.13779	2.86407	2.15087e-74	73.6674	1.34604e-73	ZNF211	protein_coding	10520	1	increase
ENSG00000121552	6.80358	-2.88943	4.967e-13	12.3039	9.85852e-13	CSTA	protein_coding	1475	1	increase
ENSG00000121743	1.00044	3.67148	3.14937e-87	86.5018	2.37685e-86	GJA3	protein_coding	2700	1	increase
ENSG00000121853	-2.18736	-3.12405	6.7957e-05	4.16777	9.786e-05	GHSR	protein_coding	2693	-1	decrease
ENSG00000121898	6.00544	-3.48112	1.22636e-07	6.91138	2.01135e-07	CPXM2	protein_coding	119587	1	increase
ENSG00000121904	2.653	-1.44414	5.73079e-18	17.2418	1.30341e-17	CSMD2	protein_coding	114784	1	increase
ENSG00000121966	3.82064	1.89827	9.32464e-259	258.03	3.39375e-257	CXCR4	protein_coding	7852	1	increase
ENSG00000122121	1.69045	4.10122	3.34769e-287	286.475	1.46538e-285	XPNPEP2	protein_coding	7512	1	increase
ENSG00000122122	6.00549	-3.48018	1.22636e-07	6.91138	2.01135e-07	SASH3	protein_coding	54440	1	increase
ENSG00000122176	1.44039	0.799923	2.45717e-32	31.6096	7.73948e-32	FMOD	protein_coding	2331	1	increase
ENSG00000122188	2.4281	-1.1426	2.98285e-20	19.5254	7.20081e-20	LAX1	protein_coding	54900	1	increase
ENSG00000122254	-1.30132	-0.281936	5.22999e-14	13.2815	1.06897e-13	HS3ST2	protein_coding	9956	-1	decrease
ENSG00000122335	1.38018	2.85823	2.08008e-102	101.682	1.87787e-101	SERAC1	protein_coding	84947	1	increase
ENSG00000122375	4.28134	-4.40255	0.0156588	1.80524	0.019149	OPN4	protein_coding	94233	1	increase
ENSG00000122378	3.60939	0.838551	2.2358e-121	120.651	2.52694e-120	PRXL2A	protein_coding	84293	1	increase
ENSG00000122417	1.15084	4.71415	9.1184e-172	171.04	1.66496e-170	ODF2L	protein_coding	57489	1	increase
ENSG00000122420	3.20491	2.28889	9.47633e-272	271.023	3.7896e-270	PTGFR	protein_coding	5737	1	increase
ENSG00000122432	1.05369	-1.64018	0.000131787	3.88013	0.000186348	SPATA1	protein_coding	100505741	1	increase
ENSG00000122507	1.1411	4.61653	1.54595e-163	162.811	2.61633e-162	BBS9	protein_coding	27241	1	increase
ENSG00000122574	5.24366	-3.95232	0.000246106	3.60888	0.000341905	WIPF3	protein_coding	644150	1	increase
ENSG00000122584	-2.54306	-2.43712	3.30718e-09	8.48054	5.76754e-09	NXPH1	protein_coding	30010	-1	decrease
ENSG00000122641	8.44631	-1.48585	3.44373e-39	38.463	1.23205e-38	INHBA	protein_coding	3624	1	increase
ENSG00000122691	1.05951	8.14053	2.2122e-258	257.655	7.99751e-257	TWIST1	protein_coding	7291	1	increase
ENSG00000122694	1.13856	3.929	3.07717e-125	124.512	3.6272e-124	GLIPR2	protein_coding	152007	1	increase
ENSG00000122733	2.14465	-2.95165	7.24927e-05	4.13971	0.000104215	PHF24	protein_coding	23349	1	increase
ENSG00000122735	3.41556	-1.70823	1.20122e-20	19.9204	2.93173e-20	DNAI1	protein_coding	27019	1	increase
ENSG00000122756	1.65745	-0.398189	4.06353e-18	17.3911	9.2838e-18	CNTFR	protein_coding	1271	1	increase
ENSG00000122861	1.64349	1.8935	9.94278e-81	80.0025	6.87589e-80	PLAU	protein_coding	5328	1	increase
ENSG00000122862	1.69603	-2.54232	0.000160611	3.79423	0.000225999	SRGN	protein_coding	5552	1	increase
ENSG00000122870	1.88885	1.37535	1.66012e-73	72.7799	1.02662e-72	BICC1	protein_coding	80114	1	increase
ENSG00000122877	7.52843	1.79432	0	Inf	0	EGR2	protein_coding	1959	1	increase
ENSG00000123095	1.65282	4.05194	1.16788e-268	267.933	4.52512e-267	BHLHE41	protein_coding	79365	1	increase
ENSG00000123096	1.39232	-2.33424	0.000374839	3.42616	0.000515706	SSPN	protein_coding	8082	1	increase
ENSG00000123104	1.14093	5.76387	5.08941e-224	223.293	1.44357e-222	ITPR2	protein_coding	3709	1	increase
ENSG00000123146	1.03031	6.18415	5.9542e-199	198.225	1.37175e-197	ADGRE5	protein_coding	976	1	increase
ENSG00000123191	1.23011	4.11463	1.20432e-155	154.919	1.89739e-154	ATP7B	protein_coding	540	1	increase
ENSG00000123240	2.25188	4.78694	0	Inf	0	OPTN	protein_coding	10133	1	increase
ENSG00000123243	5.88189	-3.5644	4.88285e-07	6.31133	7.82144e-07	ITIH5	protein_coding	80760	1	increase
ENSG00000123338	3.22353	-1.5031	1.32719e-21	20.8771	3.32435e-21	NCKAP1L	protein_coding	3071	1	increase
ENSG00000123342	1.40419	-2.47605	0.00110336	2.95728	0.00147078	MMP19	protein_coding	4327	1	increase
ENSG00000123358	2.83057	5.24746	0	Inf	0	NR4A1	protein_coding	3164	1	increase
ENSG00000123360	3.56657	-0.0199799	7.57218e-68	67.1208	4.32284e-67	PDE1B	protein_coding	5153	1	increase
ENSG00000123364	1.16746	4.25021	2.49118e-149	148.604	3.71179e-148	HOXC13	protein_coding	3229	1	increase
ENSG00000123384	1.87042	8.62461	0	Inf	0	LRP1	protein_coding	4035	1	increase
ENSG00000123407	1.16986	-1.14862	1.07683e-06	5.96785	1.69818e-06	HOXC12	protein_coding	3228	1	increase
ENSG00000123416	-1.02912	11.1	2.47959e-262	261.606	9.36116e-261	TUBA1B	protein_coding	10376	-1	decrease
ENSG00000123453	1.89374	-0.774695	3.53876e-18	17.4511	8.09515e-18	SARDH	protein_coding	1757	1	increase
ENSG00000123560	2.97819	-2.52986	6.28491e-10	9.2017	1.12725e-09	PLP1	protein_coding	5354	1	increase
ENSG00000123576	-1.00223	1.16101	7.37366e-21	20.1323	1.80918e-20	ESX1	protein_coding	80712	-1	decrease
ENSG00000123610	5.34062	-3.89861	0.000123217	3.90933	0.00017455	TNFAIP6	protein_coding	7130	1	increase
ENSG00000123612	2.01978	-1.16976	1.29746e-15	14.8869	2.7675e-15	ACVR1C	protein_coding	130399	1	increase
ENSG00000123700	3.13653	-1.11388	5.83922e-28	27.2336	1.67414e-27	KCNJ2	protein_coding	3759	1	increase
ENSG00000123843	-5.17361	-3.99677	0.000123217	3.90933	0.00017455	C4BPB	protein_coding	725	-1	decrease
ENSG00000123892	-2.56997	-1.86998	3.14748e-13	12.502	6.28952e-13	RAB38	protein_coding	23682	-1	decrease
ENSG00000123989	1.08819	5.29502	7.72426e-183	182.112	1.54447e-181	CHPF	protein_coding	79586	1	increase
ENSG00000123999	2.29137	-0.410301	1.30569e-30	29.8842	3.96903e-30	INHA	protein_coding	3623	1	increase
ENSG00000124092	1.8817	-2.85057	0.000279542	3.55355	0.000387128	CTCFL	protein_coding	140690	1	increase
ENSG00000124103	1.36063	-3.39562	0.0291704	1.53506	0.035001	FAM209A	protein_coding	200232	1	increase
ENSG00000124107	5.59762	-3.74832	1.54735e-05	4.81041	2.30064e-05	SLPI	protein_coding	6590	1	increase
ENSG00000124116	5.94519	-3.51851	2.44694e-07	6.61138	3.97021e-07	WFDC3	protein_coding	140686	1	increase
ENSG00000124126	1.65801	4.00205	9.22082e-264	263.035	3.50564e-262	PREX1	protein_coding	57580	1	increase
ENSG00000124160	-1.10723	5.99441	4.16645e-221	220.38	1.14957e-219	NCOA5	protein_coding	57727	-1	decrease
ENSG00000124171	1.08002	2.77539	9.20266e-63	62.0361	4.84546e-62	PARD6B	protein_coding	84612	1	increase
ENSG00000124191	4.28177	-4.39443	0.0156588	1.80524	0.019149	TOX2	protein_coding	84969	1	increase
ENSG00000124194	2.72796	-1.31734	1.31083e-21	20.8825	3.28386e-21	GDAP1L1	protein_coding	78997	1	increase
ENSG00000124205	4.7736	-4.18894	0.00196218	2.70726	0.00256825	EDN3	protein_coding	1908	1	increase
ENSG00000124227	4.2814	-4.40142	0.0156588	1.80524	0.019149	ANKRD60	protein_coding	140731	1	increase
ENSG00000124232	7.10888	-2.65056	1.01204e-15	14.9948	2.16555e-15	RBPJL	protein_coding	11317	1	increase
ENSG00000124243	1.02478	3.18218	3.81368e-72	71.4187	2.31595e-71	BCAS4	protein_coding	55653	1	increase
ENSG00000124253	4.46473	-4.32771	0.00783503	2.10596	0.00982549	PCK1	protein_coding	5105	1	increase
ENSG00000124302	1.53045	0.146791	1.82891e-23	22.7378	4.78375e-23	CHST8	protein_coding	64377	1	increase
ENSG00000124313	1.25034	4.35537	4.74242e-176	175.324	9.02564e-175	IQSEC2	protein_coding	23096	1	increase
ENSG00000124374	1.74138	3.54789	2.41141e-234	233.618	7.30002e-233	PAIP2B	protein_coding	400961	1	increase
ENSG00000124391	5.59856	-3.73115	3.8823e-06	5.41091	5.95885e-06	IL17C	protein_coding	27189	1	increase
ENSG00000124406	1.7641	5.63687	0	Inf	0	ATP8A1	protein_coding	10396	1	increase
ENSG00000124440	3.3143	-0.832034	1.58278e-37	36.8006	5.49512e-37	HIF3A	protein_coding	64344	1	increase
ENSG00000124449	4.9062	-4.12694	0.000982101	3.00784	0.00131238	IRGC	protein_coding	56269	1	increase
ENSG00000124466	1.552	-0.884434	1.23934e-12	11.9068	2.42859e-12	LYPD3	protein_coding	27076	1	increase
ENSG00000124493	3.27927	0.833587	2.66253e-113	112.575	2.73099e-112	GRM4	protein_coding	2914	1	increase
ENSG00000124507	1.33066	1.92483	3.01825e-57	56.5202	1.4553e-56	PACSIN1	protein_coding	29993	1	increase
ENSG00000124508	1.42963	4.59452	5.37186e-249	248.27	1.81256e-247	BTN2A2	protein_coding	10385	1	increase
ENSG00000124564	-1.43115	-1.3577	4.40568e-08	7.35599	7.35688e-08	SLC17A3	protein_coding	10786	-1	decrease
ENSG00000124575	2.86317	-1.3397	5.62987e-22	21.2495	1.42138e-21	HIST1H1D	protein_coding	3007	1	increase
ENSG00000124615	1.16023	2.94244	2.08945e-80	79.68	1.43819e-79	MOCS1	protein_coding	4337	1	increase
ENSG00000124664	3.13742	-3.16135	2.64338e-06	5.57784	4.09372e-06	SPDEF	protein_coding	25803	1	increase
ENSG00000124678	3.77854	-2.69831	7.65966e-11	10.1158	1.4173e-10	TCP11	protein_coding	6954	1	increase
ENSG00000124721	1.81223	-0.493098	1.4474e-20	19.8394	3.52458e-20	DNAH8	protein_coding	1769	1	increase
ENSG00000124749	2.76498	3.69754	0	Inf	0	COL21A1	protein_coding	81578	1	increase
ENSG00000124762	2.18827	5.13032	0	Inf	0	CDKN1A	protein_coding	1026	1	increase
ENSG00000124766	1.29401	7.63808	0	Inf	0	SOX4	protein_coding	6659	1	increase
ENSG00000124772	1.71679	1.81893	2.19432e-82	81.6587	1.5472e-81	CPNE5	protein_coding	57699	1	increase
ENSG00000124785	1.58051	6.34212	0	Inf	0	NRN1	protein_coding	51299	1	increase
ENSG00000124788	1.12899	4.89013	1.48801e-174	173.827	2.80883e-173	ATXN1	protein_coding	6310	1	increase
ENSG00000124813	1.05244	5.74359	1.93305e-190	189.714	4.15772e-189	RUNX2	protein_coding	860	1	increase
ENSG00000124839	3.73791	-1.59391	3.13119e-25	24.5043	8.4875e-25	RAB17	protein_coding	64284	1	increase
ENSG00000124882	4.46515	-4.31975	0.00783503	2.10596	0.00982549	EREG	protein_coding	2069	1	increase
ENSG00000125089	1.73663	0.118176	6.60139e-29	28.1804	1.92885e-28	SH3TC1	protein_coding	54436	1	increase
ENSG00000125285	-4.10354	-4.48024	0.0312983	1.50448	0.037311	SOX21	protein_coding	11166	-1	decrease
ENSG00000125355	2.3492	3.96917	0	Inf	0	TMEM255A	protein_coding	55026	1	increase
ENSG00000125384	2.13922	1.86448	3.57902e-120	119.446	3.99214e-119	PTGER2	protein_coding	5732	1	increase
ENSG00000125388	1.07021	2.86311	2.33344e-66	65.632	1.30049e-65	GRK4	protein_coding	2868	1	increase
ENSG00000125398	2.22933	2.68517	8.42202e-205	204.075	2.05117e-203	SOX9	protein_coding	6662	1	increase
ENSG00000125430	1.60669	3.10085	1.46067e-149	148.835	2.18239e-148	HS3ST3B1	protein_coding	9953	1	increase
ENSG00000125492	-4.49739	-4.32919	0.00783503	2.10596	0.00982549	BARHL1	protein_coding	56751	-1	decrease
ENSG00000125508	1.62735	-0.305775	1.66631e-19	18.7782	3.9467e-19	SRMS	protein_coding	6725	1	increase
ENSG00000125531	2.09587	-1.87294	1.20743e-10	9.91814	2.21995e-10	FNDC11	protein_coding	79025	1	increase
ENSG00000125551	1.17766	0.680164	2.55379e-21	20.5928	6.34665e-21	PLGLB2	protein_coding	5342	1	increase
ENSG00000125571	-4.10377	-4.47612	0.0312983	1.50448	0.037311	IL37	protein_coding	27178	-1	decrease
ENSG00000125629	1.25465	4.35326	3.2058e-180	179.494	6.30112e-179	INSIG2	protein_coding	51141	1	increase
ENSG00000125657	1.9049	2.48538	1.07341e-141	140.969	1.49227e-140	TNFSF9	protein_coding	8744	1	increase
ENSG00000125726	2.23593	-0.812625	8.84858e-22	21.0531	2.22534e-21	CD70	protein_coding	970	1	increase
ENSG00000125730	2.74211	1.29485	3.48319e-120	119.458	3.88793e-119	C3	protein_coding	718	1	increase
ENSG00000125731	1.62154	-0.493214	1.47953e-16	15.8299	3.24081e-16	SH2D3A	protein_coding	10045	1	increase
ENSG00000125740	5.83863	5.03952	0	Inf	0	FOSB	protein_coding	2354	1	increase
ENSG00000125746	1.17908	4.50654	4.04855e-167	166.393	7.08103e-166	EML2	protein_coding	24139	1	increase
ENSG00000125820	2.57251	-2.02491	5.69431e-12	11.2446	1.09336e-11	NKX2-2	protein_coding	4821	1	increase
ENSG00000125845	1.37076	3.01292	3.08151e-109	108.511	3.01378e-108	BMP2	protein_coding	650	1	increase
ENSG00000125851	4.46466	-4.32899	0.00783503	2.10596	0.00982549	PCSK2	protein_coding	5126	1	increase
ENSG00000125872	1.58987	-1.76973	1.10181e-06	5.95789	1.73741e-06	LRRN4	protein_coding	164312	1	increase
ENSG00000125895	2.95127	0.595693	8.07914e-83	82.0926	5.73651e-82	TMEM74B	protein_coding	55321	1	increase
ENSG00000125954	1.57691	0.769	6.45548e-39	38.1901	2.29585e-38	CHURC1-FNTB	protein_coding	100529261	1	increase
ENSG00000125965	1.12147	-2.37808	0.00271261	2.56661	0.00352454	GDF5	protein_coding	8200	1	increase
ENSG00000125999	-1.80353	-2.81195	6.82071e-05	4.16617	9.81766e-05	BPIFB1	protein_coding	92747	-1	decrease
ENSG00000126217	3.73604	1.37699	6.7484e-180	179.171	1.31842e-178	MCF2L	protein_coding	23263	1	increase
ENSG00000126259	7.3606	-2.44717	1.04592e-18	17.9805	2.42933e-18	KIRREL2	protein_coding	84063	1	increase
ENSG00000126264	7.08078	-2.67805	2.01378e-15	14.696	4.27515e-15	HCST	protein_coding	10870	1	increase
ENSG00000126266	4.07165	-4.47311	0.0312983	1.50448	0.037311	FFAR1	protein_coding	2864	1	increase
ENSG00000126353	1.055	-2.42916	0.0154557	1.81091	0.0189794	CCR7	protein_coding	1236	1	increase
ENSG00000126458	1.07639	3.32609	3.96162e-85	84.4021	2.90722e-84	RRAS	protein_coding	6237	1	increase
ENSG00000126467	5.59764	-3.74786	1.54735e-05	4.81041	2.30064e-05	TSKS	protein_coding	60385	1	increase
ENSG00000126583	10.136	0.109349	8.82974e-121	120.054	9.92412e-120	PRKCG	protein_coding	5582	1	increase
ENSG00000126709	1.04554	2.09238	8.28577e-41	40.0817	3.05998e-40	IFI6	protein_coding	2537	1	increase
ENSG00000126785	4.28134	-4.40255	0.0156588	1.80524	0.019149	RHOJ	protein_coding	57381	1	increase
ENSG00000126803	1.07861	2.40862	1.5439e-50	49.8114	6.66801e-50	HSPA2	protein_coding	3306	1	increase
ENSG00000126870	1.06597	5.48812	4.39396e-185	184.357	8.9741e-184	WDR60	protein_coding	55112	1	increase
ENSG00000126895	1.7889	-0.633054	3.46035e-18	17.4609	7.91691e-18	AVPR2	protein_coding	554	1	increase
ENSG00000126950	1.50755	-3.1873	0.020263	1.6933	0.024603	TMEM35A	protein_coding	59353	1	increase
ENSG00000127074	1.19827	-3.13196	0.0353885	1.45114	0.0420169	RGS13	protein_coding	6003	1	increase
ENSG00000127083	-1.56999	-0.774538	7.22133e-14	13.1414	1.47078e-13	OMD	protein_coding	4958	-1	decrease
ENSG00000127084	1.50185	-1.33892	1.40665e-08	7.85181	2.39082e-08	FGD3	protein_coding	89846	1	increase
ENSG00000127124	1.63981	1.79587	6.20093e-75	74.2075	3.92459e-74	HIVEP3	protein_coding	59269	1	increase
ENSG00000127241	1.25755	2.43702	9.96729e-68	67.0014	5.68016e-67	MASP1	protein_coding	5648	1	increase
ENSG00000127249	2.07516	-2.38627	4.9512e-07	6.30529	7.927e-07	ATP13A4	protein_coding	84239	1	increase
ENSG00000127328	1.09329	2.63913	1.46907e-59	58.833	7.31641e-59	RAB3IP	protein_coding	117177	1	increase
ENSG00000127329	2.33334	-2.55417	4.64609e-07	6.33291	7.45769e-07	PTPRB	protein_coding	5787	1	increase
ENSG00000127507	1.74157	2.68927	1.55783e-138	137.807	2.10958e-137	ADGRE2	protein_coding	30817	1	increase
ENSG00000127528	1.15948	3.02714	9.58239e-86	85.0185	7.07367e-85	KLF2	protein_coding	10365	1	increase
ENSG00000127530	1.04668	-0.0599514	4.3793e-11	10.3586	8.16569e-11	OR7C1	protein_coding	26664	1	increase
ENSG00000127561	2.07027	3.04412	3.97411e-223	222.401	1.12133e-221	SYNGR3	protein_coding	9143	1	increase
ENSG00000127743	1.25626	-3.10164	0.024552	1.60991	0.029633	IL17B	protein_coding	27190	1	increase
ENSG00000127824	1.40142	1.76159	2.14347e-55	54.6689	1.00247e-54	TUBA4A	protein_coding	7277	1	increase
ENSG00000127863	1.69907	3.69283	1.92254e-242	241.716	6.15365e-241	TNFRSF19	protein_coding	55504	1	increase
ENSG00000127951	6.69736	-2.97698	3.92512e-12	11.4061	7.56711e-12	FGL2	protein_coding	10875	1	increase
ENSG00000128045	1.19153	1.46371	7.03555e-33	32.1527	2.23954e-32	RASL11B	protein_coding	65997	1	increase
ENSG00000128165	2.09757	4.88757	0	Inf	0	ADM2	protein_coding	79924	1	increase
ENSG00000128203	1.7464	1.35057	1.87972e-62	61.7259	9.8588e-62	ASPHD2	protein_coding	57168	1	increase
ENSG00000128242	2.90867	-1.23521	1.41723e-22	21.8486	3.62901e-22	GAL3ST1	protein_coding	9514	1	increase
ENSG00000128253	2.01399	-1.73097	1.23446e-10	9.90852	2.26811e-10	RFPL2	protein_coding	10739	1	increase
ENSG00000128266	1.17251	3.91835	7.88183e-133	132.103	1.00278e-131	GNAZ	protein_coding	2781	1	increase
ENSG00000128268	1.17464	3.44253	1.9781e-106	105.704	1.86807e-105	MGAT3	protein_coding	4248	1	increase
ENSG00000128274	2.08038	2.08236	3.21535e-130	129.493	3.99048e-129	A4GALT	protein_coding	53947	1	increase
ENSG00000128283	4.90677	-4.11611	0.000491606	3.30838	0.000670432	CDC42EP1	protein_coding	11135	1	increase
ENSG00000128284	1.9394	-2.19903	4.24785e-07	6.37183	6.82861e-07	APOL3	protein_coding	80833	1	increase
ENSG00000128285	2.61615	-2.08943	8.1716e-12	11.0877	1.5596e-11	MCHR1	protein_coding	2847	1	increase
ENSG00000128294	1.12706	3.23717	1.94873e-88	87.7102	1.49581e-87	TPST2	protein_coding	8459	1	increase
ENSG00000128310	-1.01801	-2.67077	0.0244612	1.61152	0.0295255	GALR3	protein_coding	8484	-1	decrease
ENSG00000128340	2.38949	-2.15574	6.81965e-10	9.16624	1.22153e-09	RAC2	protein_coding	5880	1	increase
ENSG00000128342	1.38115	1.49975	3.72062e-46	45.4294	1.50573e-45	LIF	protein_coding	3976	1	increase
ENSG00000128482	1.55923	1.16591	1.52816e-46	45.8158	6.22488e-46	RNF112	protein_coding	7732	1	increase
ENSG00000128510	4.62784	-4.24868	0.00392074	2.40663	0.00503252	CPA4	protein_coding	51200	1	increase
ENSG00000128564	1.09149	0.55116	8.28166e-17	16.0819	1.8244e-16	VGF	protein_coding	7425	1	increase
ENSG00000128590	1.63128	4.17369	2.71885e-274	273.566	1.11198e-272	DNAJB9	protein_coding	4189	1	increase
ENSG00000128591	1.03582	6.29454	8.41492e-205	204.075	2.05117e-203	FLNC	protein_coding	2318	1	increase
ENSG00000128594	6.8026	-2.90608	1.97041e-12	11.7054	3.83658e-12	LRRC4	protein_coding	64101	1	increase
ENSG00000128596	1.48455	3.94031	4.06155e-208	207.391	1.02462e-206	CCDC136	protein_coding	64753	1	increase
ENSG00000128606	1.17863	3.97461	1.0181e-136	135.992	1.35268e-135	LRRC17	protein_coding	10234	1	increase
ENSG00000128610	3.49061	-1.51437	4.77932e-24	23.3206	1.26542e-23	FEZF1	protein_coding	389549	1	increase
ENSG00000128645	5.74677	-3.65299	3.8823e-06	5.41091	5.95885e-06	HOXD1	protein_coding	3231	1	increase
ENSG00000128655	1.71045	0.219552	2.99174e-28	27.5241	8.62635e-28	PDE11A	protein_coding	50940	1	increase
ENSG00000128805	1.32553	-0.55591	1.23457e-11	10.9085	2.34546e-11	ARHGAP22	protein_coding	58504	1	increase
ENSG00000128833	1.53049	-0.0563174	9.14223e-21	20.0389	2.23769e-20	MYO5C	protein_coding	55930	1	increase
ENSG00000128849	2.60527	2.48454	6.6607e-230	229.176	1.9614e-228	CGNL1	protein_coding	84952	1	increase
ENSG00000128872	2.37767	1.95618	1.69559e-150	149.771	2.56413e-149	TMOD2	protein_coding	29767	1	increase
ENSG00000128881	1.04666	5.5933	5.004e-183	182.301	1.00427e-181	TTBK2	protein_coding	146057	1	increase
ENSG00000128917	3.49179	1.22389	1.13338e-155	154.946	1.78737e-154	DLL4	protein_coding	54567	1	increase
ENSG00000128918	4.2814	-4.40142	0.0156588	1.80524	0.019149	ALDH1A2	protein_coding	8854	1	increase
ENSG00000128965	3.35473	4.32266	0	Inf	0	CHAC1	protein_coding	79094	1	increase
ENSG00000129003	1.54582	6.42056	0	Inf	0	VPS13C	protein_coding	54832	1	increase
ENSG00000129009	1.38263	0.923742	6.05218e-33	32.2181	1.93183e-32	ISLR	protein_coding	3671	1	increase
ENSG00000129151	1.59869	-2.71266	0.000357131	3.44717	0.000491886	BBOX1	protein_coding	8424	1	increase
ENSG00000129167	-1.71791	-0.78615	3.76201e-15	14.4246	7.92219e-15	TPH1	protein_coding	7166	-1	decrease
ENSG00000129194	-1.22408	0.637666	3.50697e-22	21.4551	8.90263e-22	SOX15	protein_coding	6665	-1	decrease
ENSG00000129214	1.45852	-3.10087	0.0091594	2.03813	0.0114429	SHBG	protein_coding	6462	1	increase
ENSG00000129226	-2.09	-3.37069	0.00252582	2.5976	0.00328923	CD68	protein_coding	968	-1	decrease
ENSG00000129244	2.01381	3.8986	0	Inf	0	ATP1B2	protein_coding	482	1	increase
ENSG00000129255	-1.04142	5.16439	3.87965e-162	161.411	6.50464e-161	MPDU1	protein_coding	9526	-1	decrease
ENSG00000129355	1.10391	2.37789	6.18659e-52	51.2085	2.7369e-51	CDKN2D	protein_coding	1032	1	increase
ENSG00000129422	1.42985	5.17835	1.12428e-298	297.949	5.40321e-297	MTUS1	protein_coding	57509	1	increase
ENSG00000129451	6.22427	-3.3355	1.54478e-08	7.81113	2.6201e-08	KLK10	protein_coding	5655	1	increase
ENSG00000129455	1.49458	-3.47093	0.0228196	1.64169	0.0276016	KLK8	protein_coding	11202	1	increase
ENSG00000129467	4.43166	-2.60302	1.87056e-13	12.728	3.76716e-13	ADCY4	protein_coding	196883	1	increase
ENSG00000129566	1.07149	5.09871	6.94308e-168	167.158	1.22228e-166	TEP1	protein_coding	7011	1	increase
ENSG00000129595	2.22623	3.03158	4.95354e-253	252.305	1.71061e-251	EPB41L4A	protein_coding	64097	1	increase
ENSG00000129596	4.2814	-4.40142	0.0156588	1.80524	0.019149	CDO1	protein_coding	1036	1	increase
ENSG00000129654	-2.10256	-3.56661	0.00725743	2.13922	0.00916716	FOXJ1	protein_coding	2302	-1	decrease
ENSG00000129682	1.6735	-0.558239	1.16273e-17	16.9345	2.61949e-17	FGF13	protein_coding	2258	1	increase
ENSG00000129757	1.4766	-0.0491588	8.95229e-20	19.0481	2.13285e-19	CDKN1C	protein_coding	1028	1	increase
ENSG00000129910	3.32294	2.45605	2.0430052652831e-312	311.69	1.09203014113942e-310	CDH15	protein_coding	1013	1	increase
ENSG00000129946	1.85664	3.1851	1.70317e-201	200.769	4.03284e-200	SHC2	protein_coding	25759	1	increase
ENSG00000129990	3.27942	-2.32109	1.74043e-12	11.7593	3.39491e-12	SYT5	protein_coding	6861	1	increase
ENSG00000129991	1.14552	0.8784	3.44083e-23	22.4633	8.93645e-23	TNNI3	protein_coding	7137	1	increase
ENSG00000129993	1.38566	3.36529	1.00172e-141	140.999	1.3938e-140	CBFA2T3	protein_coding	863	1	increase
ENSG00000130035	1.92042	-1.54112	2.37661e-10	9.62404	4.32295e-10	GALNT8	protein_coding	26290	1	increase
ENSG00000130052	2.5326	-1.10771	1.33102e-21	20.8758	3.33341e-21	STARD8	protein_coding	9754	1	increase
ENSG00000130055	-1.65877	-2.52602	0.000160611	3.79423	0.000225999	GDPD2	protein_coding	54857	-1	decrease
ENSG00000130066	1.45694	3.7651	3.64803e-186	185.438	7.53616e-185	SAT1	protein_coding	6303	1	increase
ENSG00000130158	1.50325	6.66104	0	Inf	0	DOCK6	protein_coding	57572	1	increase
ENSG00000130176	2.0235	-0.614086	9.63363e-22	21.0162	2.41976e-21	CNN1	protein_coding	1264	1	increase
ENSG00000130203	1.22669	6.67795	1.68655e-300	299.773	8.22752e-299	APOE	protein_coding	348	1	increase
ENSG00000130222	6.0634	-3.44231	1.22636e-07	6.91138	2.01135e-07	GADD45G	protein_coding	10912	1	increase
ENSG00000130224	1.74197	5.16137	0	Inf	0	LRCH2	protein_coding	57631	1	increase
ENSG00000130287	2.12781	-1.13285	2.82656e-17	16.5487	6.31434e-17	NCAN	protein_coding	1463	1	increase
ENSG00000130294	2.10944	6.83098	0	Inf	0	KIF1A	protein_coding	547	1	increase
ENSG00000130300	6.17297	-3.36395	1.54478e-08	7.81113	2.6201e-08	PLVAP	protein_coding	83483	1	increase
ENSG00000130303	1.21688	4.40885	6.7277e-171	170.172	1.22018e-169	BST2	protein_coding	684	1	increase
ENSG00000130304	1.24029	4.30046	2.40073e-171	170.62	4.37371e-170	SLC27A1	protein_coding	376497	1	increase
ENSG00000130383	3.80954	-2.66305	2.17802e-11	10.6619	4.10367e-11	FUT5	protein_coding	2527	1	increase
ENSG00000130396	1.14246	5.48072	5.28604e-211	210.277	1.35893e-209	AFDN	protein_coding	4301	1	increase
ENSG00000130449	1.63851	4.54266	1.86531085415719e-316	315.729	1.01719106401156e-314	ZSWIM6	protein_coding	57688	1	increase
ENSG00000130475	2.68107	3.75572	0	Inf	0	FCHO1	protein_coding	23149	1	increase
ENSG00000130487	3.26733	-1.00964	1.6339e-30	29.7868	4.95463e-30	KLHDC7B	protein_coding	113730	1	increase
ENSG00000130513	5.75662	3.20904	0	Inf	0	GDF15	protein_coding	9518	1	increase
ENSG00000130517	3.45303	3.51372	0	Inf	0	PGPEP1	protein_coding	54858	1	increase
ENSG00000130522	1.18745	7.39964	1.69421e-306	305.771	8.65596e-305	JUND	protein_coding	3727	1	increase
ENSG00000130528	1.21423	-1.90747	4.88025e-05	4.31156	7.08503e-05	HRC	protein_coding	3270	1	increase
ENSG00000130540	1.76587	-1.89087	7.00347e-08	7.15469	1.16015e-07	SULT4A1	protein_coding	25830	1	increase
ENSG00000130561	6.11954	-3.39697	3.08134e-08	7.51126	5.17476e-08	SAG	protein_coding	6295	1	increase
ENSG00000130592	3.32022	-0.499529	4.73099e-45	44.325	1.87572e-44	LSP1	protein_coding	4046	1	increase
ENSG00000130598	5.51731	-3.78985	1.54735e-05	4.81041	2.30064e-05	TNNI2	protein_coding	7136	1	increase
ENSG00000130635	1.24543	8.97521	0	Inf	0	COL5A1	protein_coding	1289	1	increase
ENSG00000130643	2.18354	-1.28138	1.26094e-15	14.8993	2.69102e-15	CALY	protein_coding	50632	1	increase
ENSG00000130649	1.64597	1.04388	2.38621e-47	46.6223	9.84388e-47	CYP2E1	protein_coding	1571	1	increase
ENSG00000130653	1.65746	1.95582	1.63799e-84	83.7857	1.19177e-83	PNPLA7	protein_coding	375775	1	increase
ENSG00000130684	1.74734	3.2449	7.69718e-187	186.114	1.6003e-185	ZNF337	protein_coding	26152	1	increase
ENSG00000130700	5.59777	-3.74556	1.54735e-05	4.81041	2.30064e-05	GATA5	protein_coding	140628	1	increase
ENSG00000130702	1.05675	8.36496	3.06587e-260	259.513	1.13627e-258	LAMA5	protein_coding	3911	1	increase
ENSG00000130707	1.35031	8.47175	0	Inf	0	ASS1	protein_coding	445	1	increase
ENSG00000130751	1.21432	3.21897	7.75034e-102	101.111	6.9274e-101	NPAS1	protein_coding	4861	1	increase
ENSG00000130758	1.13364	3.27519	1.90305e-91	90.7206	1.52056e-90	MAP3K10	protein_coding	4294	1	increase
ENSG00000130766	2.1151	4.78874	0	Inf	0	SESN2	protein_coding	83667	1	increase
ENSG00000130812	1.51869	-0.116561	5.00308e-19	18.3008	1.16994e-18	ANGPTL6	protein_coding	83854	1	increase
ENSG00000130813	2.30406	2.22914	4.09448e-168	167.388	7.23165e-167	C19orf66	protein_coding	55337	1	increase
ENSG00000130822	1.10696	0.724021	8.22926e-20	19.0846	1.96175e-19	PNCK	protein_coding	139728	1	increase
ENSG00000130827	1.01176	5.90702	3.31642e-183	182.479	6.67239e-182	PLXNA3	protein_coding	55558	1	increase
ENSG00000130940	1.04664	5.16169	1.56177e-163	162.806	2.64034e-162	CASZ1	protein_coding	54897	1	increase
ENSG00000131015	2.22032	0.141791	2.1108e-43	42.6756	8.14545e-43	ULBP2	protein_coding	80328	1	increase
ENSG00000131018	1.5358	2.26624	1.63533e-87	86.7864	1.23997e-86	SYNE1	protein_coding	23345	1	increase
ENSG00000131037	1.00541	1.17055	7.92022e-22	21.1013	1.99403e-21	EPS8L1	protein_coding	54869	1	increase
ENSG00000131044	1.84107	-2.85751	0.0003996	3.39837	0.00054912	TTLL9	protein_coding	164395	1	increase
ENSG00000131055	4.2814	-4.40142	0.0156588	1.80524	0.019149	COX4I2	protein_coding	84701	1	increase
ENSG00000131069	1.02321	5.03617	4.87496e-151	150.312	7.4136e-150	ACSS2	protein_coding	55902	1	increase
ENSG00000131095	2.52189	-0.425445	6.53216e-35	34.1849	2.16217e-34	GFAP	protein_coding	2670	1	increase
ENSG00000131097	-1.21327	-1.6161	2.19615e-05	4.65834	3.2409e-05	HIGD1B	protein_coding	51751	-1	decrease
ENSG00000131142	4.62784	-4.24868	0.00392074	2.40663	0.00503252	CCL25	protein_coding	6370	1	increase
ENSG00000131153	-1.18616	5.28718	3.53009e-216	215.452	9.4035e-215	GINS2	protein_coding	51659	-1	decrease
ENSG00000131203	-4.49787	-4.3204	0.00783503	2.10596	0.00982549	IDO1	protein_coding	3620	-1	decrease
ENSG00000131233	1.1919	-2.07053	0.00056369	3.24896	0.000765514	GJA9	protein_coding	81025	1	increase
ENSG00000131242	1.63917	4.52731	1.31277173874429e-315	314.882	7.11092009393166e-314	RAB11FIP4	protein_coding	84440	1	increase
ENSG00000131378	1.2016	0.0110728	9.70963e-15	14.0128	2.0226e-14	RFTN1	protein_coding	23180	1	increase
ENSG00000131389	1.11263	6.24854	8.93183e-234	233.049	2.69385e-232	SLC6A6	protein_coding	6533	1	increase
ENSG00000131400	1.71768	-0.476705	4.93893e-19	18.3064	1.15527e-18	NAPSA	protein_coding	9476	1	increase
ENSG00000131409	1.10776	4.20765	3.618e-132	131.442	4.56009e-131	LRRC4B	protein_coding	94030	1	increase
ENSG00000131620	2.5834	1.17312	2.6549e-103	102.576	2.4211e-102	ANO1	protein_coding	55107	1	increase
ENSG00000131668	5.51717	-3.79239	1.54735e-05	4.81041	2.30064e-05	BARX1	protein_coding	56033	1	increase
ENSG00000131711	1.38639	8.50072	0	Inf	0	MAP1B	protein_coding	4131	1	increase
ENSG00000131771	1.08793	2.12039	2.4455e-45	44.6116	9.76269e-45	PPP1R1B	protein_coding	84152	1	increase
ENSG00000131773	1.42637	-0.85382	1.04102e-10	9.98254	1.91725e-10	KHDRBS3	protein_coding	10656	1	increase
ENSG00000131831	3.22303	-2.56874	1.12235e-09	8.94987	1.99403e-09	RAI2	protein_coding	10742	1	increase
ENSG00000131951	2.95885	-1.44349	6.2449e-22	21.2045	1.57543e-21	LRRC9	protein_coding	341883	1	increase
ENSG00000131969	1.98461	-0.44542	1.49531e-24	23.8253	4.00033e-24	ABHD12B	protein_coding	145447	1	increase
ENSG00000131979	1.32872	3.43925	4.91142e-135	134.309	6.38919e-134	GCH1	protein_coding	2643	1	increase
ENSG00000132000	1.06393	-0.22365	1.51269e-10	9.82025	2.76987e-10	PODNL1	protein_coding	79883	1	increase
ENSG00000132003	2.9658	2.75309	0	Inf	0	ZSWIM4	protein_coding	65249	1	increase
ENSG00000132026	1.01132	-1.1374	1.63356e-05	4.78686	2.42637e-05	RTBDN	protein_coding	83546	1	increase
ENSG00000132122	2.32187	1.34073	8.15187e-100	99.0887	7.12893e-99	SPATA6	protein_coding	54558	1	increase
ENSG00000132185	2.05869	-3.78542	0.0128007	1.89277	0.0158199	FCRLA	protein_coding	84824	1	increase
ENSG00000132205	1.85814	3.63896	6.48438e-278	277.188	2.69284e-276	EMILIN2	protein_coding	84034	1	increase
ENSG00000132274	2.17074	-3.09683	0.000199905	3.69918	0.000279615	TRIM22	protein_coding	10346	1	increase
ENSG00000132334	1.71258	-3.35338	0.00599155	2.22246	0.00760197	PTPRE	protein_coding	5791	1	increase
ENSG00000132434	-1.9376	3.94124	0	Inf	0	LANCL2	protein_coding	55915	-1	decrease
ENSG00000132437	5.2437	-3.95153	0.000246106	3.60888	0.000341905	DDC	protein_coding	1644	1	increase
ENSG00000132464	-4.49787	-4.3204	0.00783503	2.10596	0.00982549	ENAM	protein_coding	10117	-1	decrease
ENSG00000132510	1.19363	5.89777	1.12187e-251	250.95	3.8333e-250	KDM6B	protein_coding	23135	1	increase
ENSG00000132563	1.06158	4.46358	3.95093e-135	134.403	5.14797e-134	REEP2	protein_coding	51308	1	increase
ENSG00000132639	1.09689	1.80846	4.58417e-37	36.3387	1.57734e-36	SNAP25	protein_coding	6616	1	increase
ENSG00000132646	-1.02763	7.51952	1.25832e-233	232.9	3.78104e-232	PCNA	protein_coding	5111	-1	decrease
ENSG00000132692	3.26439	1.21912	1.53992e-145	144.813	2.20713e-144	BCAN	protein_coding	63827	1	increase
ENSG00000132702	1.88223	-0.475981	7.24756e-22	21.1398	1.8261e-21	HAPLN2	protein_coding	60484	1	increase
ENSG00000132718	3.36363	-0.070132	2.34654e-62	61.6296	1.22754e-61	SYT11	protein_coding	23208	1	increase
ENSG00000132744	-1.18176	0.294984	1.95785e-16	15.7082	4.27349e-16	ACY3	protein_coding	91703	-1	decrease
ENSG00000132749	4.46515	-4.31975	0.00783503	2.10596	0.00982549	TESMIN	protein_coding	9633	1	increase
ENSG00000132768	-1.05088	5.53587	6.97591e-182	181.156	1.3812e-180	DPH2	protein_coding	1802	-1	decrease
ENSG00000132773	-1.14741	4.65231	1.47632e-167	166.831	2.59333e-166	TOE1	protein_coding	114034	-1	decrease
ENSG00000132821	1.29747	-1.95533	5.74189e-05	4.24094	8.31433e-05	VSTM2L	protein_coding	128434	1	increase
ENSG00000132837	5.14023	-3.99842	0.000246106	3.60888	0.000341905	DMGDH	protein_coding	29958	1	increase
ENSG00000132854	4.74904	-1.57172	6.581e-30	29.1817	1.96871e-29	KANK4	protein_coding	163782	1	increase
ENSG00000132855	1.02515	-2.50235	0.01218	1.91435	0.0150889	ANGPTL3	protein_coding	27329	1	increase
ENSG00000132874	1.52986	-2.33085	7.12225e-05	4.14738	0.000102444	SLC14A2	protein_coding	8170	1	increase
ENSG00000132879	1.32911	-0.155311	1.20029e-15	14.9207	2.56396e-15	FBXO44	protein_coding	93611	1	increase
ENSG00000132932	6.2245	-3.33136	1.54478e-08	7.81113	2.6201e-08	ATP8A2	protein_coding	51761	1	increase
ENSG00000132972	-4.49739	-4.32919	0.00783503	2.10596	0.00982549	RNF17	protein_coding	56163	-1	decrease
ENSG00000133063	7.5356	-2.28503	2.16829e-21	20.6639	5.40105e-21	CHIT1	protein_coding	1118	1	increase
ENSG00000133069	1.93695	3.37501	2.73124e-238	237.564	8.49044e-237	TMCC2	protein_coding	9911	1	increase
ENSG00000133083	1.27941	3.19594	1.08949e-114	113.963	1.13841e-113	DCLK1	protein_coding	9201	1	increase
ENSG00000133101	2.27687	-2.32772	1.41874e-08	7.8481	2.41086e-08	CCNA1	protein_coding	8900	1	increase
ENSG00000133121	1.53589	2.59473	1.83372e-106	105.737	1.73273e-105	STARD13	protein_coding	90627	1	increase
ENSG00000133124	3.24666	-1.18807	1.41386e-27	26.8496	4.01875e-27	IRS4	protein_coding	8471	1	increase
ENSG00000133131	1.43775	5.03759	3.94186e-289	288.404	1.76849e-287	MORC4	protein_coding	79710	1	increase
ENSG00000133135	4.07133	-4.47913	0.0312983	1.50448	0.037311	RNF128	protein_coding	79589	1	increase
ENSG00000133138	1.39506	4.35039	1.11846e-217	216.951	3.02919e-216	TBC1D8B	protein_coding	54885	1	increase
ENSG00000133256	-1.93698	-3.64179	0.00725743	2.13922	0.00916716	PDE6B	protein_coding	5158	-1	decrease
ENSG00000133317	2.50268	-0.358116	2.49012e-36	35.6038	8.45671e-36	LGALS12	protein_coding	85329	1	increase
ENSG00000133321	1.30852	-0.668279	3.48911e-11	10.4573	6.52536e-11	RARRES3	protein_coding	5920	1	increase
ENSG00000133328	4.9062	-4.12694	0.000982101	3.00784	0.00131238	HRASLS2	protein_coding	54979	1	increase
ENSG00000133401	1.03596	3.6746	3.34333e-94	93.4758	2.75146e-93	PDZD2	protein_coding	23037	1	increase
ENSG00000133477	7.55545	-2.27534	2.16829e-21	20.6639	5.40105e-21	FAM83F	protein_coding	113828	1	increase
ENSG00000133619	5.2437	-3.95153	0.000246106	3.60888	0.000341905	KRBA1	protein_coding	84626	1	increase
ENSG00000133636	1.28294	-0.464689	7.06708e-12	11.1508	1.35246e-11	NTS	protein_coding	4922	1	increase
ENSG00000133639	1.94472	5.48456	0	Inf	0	BTG1	protein_coding	694	1	increase
ENSG00000133640	1.7186	1.44275	1.66122e-66	65.7796	9.28721e-66	LRRIQ1	protein_coding	84125	1	increase
ENSG00000133710	1.12153	3.99978	1.96588e-125	124.706	2.32404e-124	SPINK5	protein_coding	11005	1	increase
ENSG00000133742	5.02766	-4.06645	0.000982101	3.00784	0.00131238	CA1	protein_coding	759	1	increase
ENSG00000133794	1.68705	3.81646	2.58638e-253	252.587	8.95063e-252	ARNTL	protein_coding	406	1	increase
ENSG00000133805	5.22607	0.298302	1.55592e-115	114.808	1.64381e-114	AMPD3	protein_coding	272	1	increase
ENSG00000133816	2.04807	2.33236	1.3531e-147	146.869	1.98145e-146	MICAL2	protein_coding	9645	1	increase
ENSG00000133878	6.80316	-2.89665	9.89243e-13	12.0047	1.94439e-12	DUSP26	protein_coding	78986	1	increase
ENSG00000133958	2.75839	-0.159466	7.62472e-48	47.1178	3.17864e-47	UNC79	protein_coding	57578	1	increase
ENSG00000133985	2.83476	1.17072	1.10021e-118	117.959	1.20643e-117	TTC9	protein_coding	23508	1	increase
ENSG00000134007	1.28564	-2.97081	0.00961639	2.01699	0.0119953	ADAM20	protein_coding	8748	1	increase
ENSG00000134013	1.30872	6.54461	0	Inf	0	LOXL2	protein_coding	4017	1	increase
ENSG00000134030	1.09468	5.73694	7.30261e-206	205.137	1.80846e-204	CTIF	protein_coding	9811	1	increase
ENSG00000134070	2.43555	0.899045	1.51703e-78	77.819	1.01194e-77	IRAK2	protein_coding	3656	1	increase
ENSG00000134107	1.01351	6.30485	1.34448e-197	196.871	3.06261e-196	BHLHE40	protein_coding	8553	1	increase
ENSG00000134207	5.51695	-3.79636	3.08962e-05	4.51009	4.52478e-05	SYT6	protein_coding	148281	1	increase
ENSG00000134240	4.46466	-4.32899	0.00783503	2.10596	0.00982549	HMGCS2	protein_coding	3158	1	increase
ENSG00000134243	1.04485	5.81872	8.20149e-191	190.086	1.78297e-189	SORT1	protein_coding	6272	1	increase
ENSG00000134245	1.18498	2.49026	6.51225e-65	64.1863	3.55605e-64	WNT2B	protein_coding	7482	1	increase
ENSG00000134259	5.02833	-4.05405	0.000246106	3.60888	0.000341905	NGF	protein_coding	4803	1	increase
ENSG00000134294	1.10967	8.3975	2.48408e-286	285.605	1.07573e-284	SLC38A2	protein_coding	54407	1	increase
ENSG00000134317	1.18025	2.66782	1.68594e-69	68.7732	9.85759e-69	GRHL1	protein_coding	29841	1	increase
ENSG00000134321	-1.03115	0.0578343	3.01117e-11	10.5213	5.64716e-11	RSAD2	protein_coding	91543	-1	decrease
ENSG00000134323	1.15905	0.684004	2.16966e-20	19.6636	5.26045e-20	MYCN	protein_coding	4613	1	increase
ENSG00000134343	2.2058	1.36576	1.6155e-91	90.7917	1.29208e-90	ANO3	protein_coding	63982	1	increase
ENSG00000134352	1.07649	7.32203	4.8827e-251	250.311	1.66485e-249	IL6ST	protein_coding	3572	1	increase
ENSG00000134363	3.23158	-0.273187	5.35916e-51	50.2709	2.33388e-50	FST	protein_coding	10468	1	increase
ENSG00000134376	1.91706	-0.715959	1.96737e-18	17.7061	4.5235e-18	CRB1	protein_coding	23418	1	increase
ENSG00000134470	2.24372	-0.206605	2.48459e-34	33.6047	8.13429e-34	IL15RA	protein_coding	3601	1	increase
ENSG00000134489	1.21608	-2.04671	0.000473005	3.32513	0.000647245	HRH4	protein_coding	59340	1	increase
ENSG00000134531	2.45106	4.74797	0	Inf	0	EMP1	protein_coding	2012	1	increase
ENSG00000134533	2.21089	3.58473	0	Inf	0	RERG	protein_coding	85004	1	increase
ENSG00000134539	1.24511	0.726694	1.61761e-24	23.7911	4.32325e-24	KLRD1	protein_coding	3824	1	increase
ENSG00000134545	-4.31429	-4.395	0.0156588	1.80524	0.019149	KLRC1	protein_coding	3821	-1	decrease
ENSG00000134627	1.15725	-0.315154	4.78219e-11	10.3204	8.90565e-11	PIWIL4	protein_coding	143689	1	increase
ENSG00000134668	2.04618	-0.129764	1.04155e-30	29.9823	3.17325e-30	SPOCD1	protein_coding	90853	1	increase
ENSG00000134709	1.77804	-0.846896	6.81309e-16	15.1667	1.46552e-15	HOOK1	protein_coding	51361	1	increase
ENSG00000134716	3.62908	-2.50488	3.59463e-12	11.4443	6.93905e-12	CYP2J2	protein_coding	1573	1	increase
ENSG00000134762	5.14044	-3.9945	0.000123217	3.90933	0.00017455	DSC3	protein_coding	1825	1	increase
ENSG00000134769	1.50254	0.0258288	7.67667e-21	20.1148	1.88295e-20	DTNA	protein_coding	1837	1	increase
ENSG00000134802	2.38129	-1.40214	1.19521e-16	15.9226	2.6237e-16	SLC43A3	protein_coding	29015	1	increase
ENSG00000134830	2.03759	-3.56478	0.00725743	2.13922	0.00916716	C5AR2	protein_coding	27202	1	increase
ENSG00000134853	1.34504	6.63963	0	Inf	0	PDGFRA	protein_coding	5156	1	increase
ENSG00000134871	-2.62499	-3.24587	3.48581e-05	4.4577	5.09303e-05	COL4A2	protein_coding	1284	-1	decrease
ENSG00000134917	7.71024	-2.11954	1.15145e-24	23.9388	3.09421e-24	ADAMTS8	protein_coding	11095	1	increase
ENSG00000134940	-1.645	-1.09079	1.5563e-12	11.8079	3.0416e-12	ACRV1	protein_coding	56	-1	decrease
ENSG00000135049	1.07	6.78647	9.01696e-235	234.045	2.75026e-233	AGTPBP1	protein_coding	23287	1	increase
ENSG00000135063	2.52602	-2.5419	5.08151e-08	7.29401	8.46797e-08	FAM189A2	protein_coding	9413	1	increase
ENSG00000135069	1.07623	9.27069	1.63503e-278	277.786	6.82499e-277	PSAT1	protein_coding	29968	1	increase
ENSG00000135074	3.12506	2.57602	0	308.974	5.56763e-308	ADAM19	protein_coding	8728	1	increase
ENSG00000135094	3.39286	-0.273932	1.42832e-55	54.8452	6.69167e-55	SDS	protein_coding	10993	1	increase
ENSG00000135097	1.11213	2.98772	9.72856e-77	76.012	6.35594e-76	MSI1	protein_coding	4440	1	increase
ENSG00000135114	8.3098	-1.60316	6.14515e-36	35.2115	2.07089e-35	OASL	protein_coding	8638	1	increase
ENSG00000135116	1.81361	3.11879	3.75691e-188	187.425	7.93311e-187	HRK	protein_coding	8739	1	increase
ENSG00000135127	1.46203	-1.17075	4.18092e-09	8.37873	7.25534e-09	BICDL1	protein_coding	92558	1	increase
ENSG00000135144	7.97328	-1.91497	3.12371e-28	27.5053	9.00367e-28	DTX1	protein_coding	1840	1	increase
ENSG00000135205	2.59466	0.218206	3.84316e-56	55.4153	1.81787e-55	CCDC146	protein_coding	57639	1	increase
ENSG00000135218	1.42693	-0.449622	9.33116e-15	14.0301	1.94501e-14	CD36	protein_coding	948	1	increase
ENSG00000135241	1.13401	4.9786	1.5111e-181	180.821	2.98461e-180	PNPLA8	protein_coding	50640	1	increase
ENSG00000135253	1.23783	2.22228	6.00938e-60	59.2212	3.01418e-59	KCP	protein_coding	375616	1	increase
ENSG00000135269	1.98773	0.554708	9.83045e-47	46.0074	4.01144e-46	TES	protein_coding	26136	1	increase
ENSG00000135298	1.80063	1.18505	3.36208e-60	59.4734	1.69475e-59	ADGRB3	protein_coding	577	1	increase
ENSG00000135318	2.64322	-0.56603	3.95435e-33	32.4029	1.26495e-32	NT5E	protein_coding	4907	1	increase
ENSG00000135324	1.76343	0.116156	9.42243e-30	29.0258	2.81301e-29	MRAP2	protein_coding	112609	1	increase
ENSG00000135338	1.6876	2.53932	1.61183e-119	118.793	1.78558e-118	LCA5	protein_coding	167691	1	increase
ENSG00000135363	1.87468	0.401982	9.49417e-40	39.0225	3.43001e-39	LMO2	protein_coding	4005	1	increase
ENSG00000135365	1.14858	6.25371	7.55314e-249	248.122	2.53798e-247	PHF21A	protein_coding	51317	1	increase
ENSG00000135378	1.46101	-1.1725	1.10228e-08	7.95771	1.88219e-08	PRRG4	protein_coding	79056	1	increase
ENSG00000135407	1.24405	1.11091	1.70363e-31	30.7686	5.27066e-31	AVIL	protein_coding	10677	1	increase
ENSG00000135409	1.07897	-2.01016	0.000771457	3.11269	0.00104078	AMHR2	protein_coding	269	1	increase
ENSG00000135423	-1.62606	-2.30595	9.74967e-06	5.01101	1.46698e-05	GLS2	protein_coding	27165	-1	decrease
ENSG00000135424	1.94575	4.8746	0	Inf	0	ITGA7	protein_coding	3679	1	increase
ENSG00000135439	1.93633	4.62448	0	Inf	0	AGAP2	protein_coding	116986	1	increase
ENSG00000135447	3.54081	1.85072	1.62402e-231	230.789	4.85287e-230	PPP1R1A	protein_coding	5502	1	increase
ENSG00000135472	5.35407	-0.763083	1.18792e-55	54.9252	5.5767e-55	FAIM2	protein_coding	23017	1	increase
ENSG00000135480	1.16091	-2.4146	0.00529588	2.27606	0.00673991	KRT7	protein_coding	3855	1	increase
ENSG00000135517	-2.85905	-2.34235	1.15917e-10	9.93585	2.13268e-10	MIP	protein_coding	4284	-1	decrease
ENSG00000135521	-1.02271	5.33097	2.35507e-164	163.628	4.00659e-163	LTV1	protein_coding	84946	-1	decrease
ENSG00000135540	1.40096	5.16112	7.11557e-286	285.148	3.06499e-284	NHSL1	protein_coding	57224	1	increase
ENSG00000135547	1.40219	3.9805	5.80678e-192	191.236	1.27262e-190	HEY2	protein_coding	23493	1	increase
ENSG00000135596	1.46643	4.70993	1.82554e-272	271.739	7.35483e-271	MICAL1	protein_coding	64780	1	increase
ENSG00000135604	2.01407	1.34453	1.45305e-78	77.8377	9.69656e-78	STX11	protein_coding	8676	1	increase
ENSG00000135605	1.32754	2.93667	1.01224e-99	98.9947	8.83789e-99	TEC	protein_coding	7006	1	increase
ENSG00000135622	1.23613	3.58559	1.8808e-125	124.726	2.22509e-124	SEMA4F	protein_coding	10505	1	increase
ENSG00000135625	4.39754	-1.87737	1.25843e-21	20.9002	3.15455e-21	EGR4	protein_coding	1961	1	increase
ENSG00000135631	1.01468	5.23935	6.767e-157	156.17	1.08192e-155	RAB11FIP5	protein_coding	26056	1	increase
ENSG00000135636	8.63821	-1.32749	3.32813e-44	43.4778	1.30167e-43	DYSF	protein_coding	8291	1	increase
ENSG00000135638	1.45167	1.87236	6.17558e-63	62.2093	3.25797e-62	EMX1	protein_coding	2016	1	increase
ENSG00000135643	1.73794	0.166831	2.21149e-29	28.6553	6.54318e-29	KCNMB4	protein_coding	27345	1	increase
ENSG00000135678	2.19639	-0.970849	5.68245e-20	19.2455	1.36083e-19	CPM	protein_coding	1368	1	increase
ENSG00000135697	6.22477	-3.32659	7.74532e-09	8.11096	1.32997e-08	BCO1	protein_coding	53630	1	increase
ENSG00000135709	1.74762	4.03773	5.3576e-293	292.271	2.4651e-291	KIAA0513	protein_coding	9764	1	increase
ENSG00000135749	1.29162	3.56266	1.28654e-135	134.891	1.68992e-134	PCNX2	protein_coding	80003	1	increase
ENSG00000135763	-1.08096	5.46106	7.0231e-189	188.153	1.48882e-187	URB2	protein_coding	9816	-1	decrease
ENSG00000135828	1.7814	2.22861	8.04489e-111	110.094	8.00338e-110	RNASEL	protein_coding	6041	1	increase
ENSG00000135842	1.05273	-2.36431	0.00271261	2.56661	0.00352454	FAM129A	protein_coding	116496	1	increase
ENSG00000135905	1.14604	-0.349224	2.52797e-11	10.5972	4.75086e-11	DOCK10	protein_coding	55619	1	increase
ENSG00000135914	-1.76145	-1.99522	5.65599e-08	7.24749	9.40787e-08	HTR2B	protein_coding	3357	-1	decrease
ENSG00000135916	1.08079	7.41514	3.02072e-255	254.52	1.06125e-253	ITM2C	protein_coding	81618	1	increase
ENSG00000135917	2.10231	1.24667	1.11945e-80	79.951	7.73163e-80	SLC19A3	protein_coding	80704	1	increase
ENSG00000135919	2.8855	1.91607	1.23082e-187	186.91	2.58217e-186	SERPINE2	protein_coding	5270	1	increase
ENSG00000135925	1.08454	0.906585	4.27731e-22	21.3688	1.08277e-21	WNT10A	protein_coding	80326	1	increase
ENSG00000135951	1.03485	0.649069	3.9937e-17	16.3986	8.88243e-17	TSGA10	protein_coding	80705	1	increase
ENSG00000135960	1.81687	-3.48663	0.0107114	1.97015	0.0133201	EDAR	protein_coding	10913	1	increase
ENSG00000135973	-4.66065	-4.25051	0.00392074	2.40663	0.00503252	GPR45	protein_coding	11250	-1	decrease
ENSG00000136011	-1.2357	-2.08493	0.000235534	3.62795	0.000328203	STAB2	protein_coding	55576	-1	decrease
ENSG00000136014	6.11957	-3.39637	3.08134e-08	7.51126	5.17476e-08	USP44	protein_coding	84101	1	increase
ENSG00000136048	1.09558	1.78404	5.65893e-37	36.2473	1.94343e-36	DRAM1	protein_coding	55332	1	increase
ENSG00000136052	1.53637	2.82298	4.14552e-121	120.382	4.6788e-120	SLC41A2	protein_coding	84102	1	increase
ENSG00000136059	-5.1732	-4.00418	0.000246106	3.60888	0.000341905	VILL	protein_coding	50853	-1	decrease
ENSG00000136099	1.53778	2.52816	1.27727e-104	103.894	1.18345e-103	PCDH8	protein_coding	5100	1	increase
ENSG00000136114	1.8673	1.04222	4.74275e-59	58.324	2.34474e-58	THSD1	protein_coding	55901	1	increase
ENSG00000136147	1.84234	-3.89369	0.0352935	1.4523	0.0419103	PHF11	protein_coding	51131	1	increase
ENSG00000136158	1.31172	3.73171	9.17946e-150	149.037	1.37658e-148	SPRY2	protein_coding	10253	1	increase
ENSG00000136160	4.9062	-4.12694	0.000982101	3.00784	0.00131238	EDNRB	protein_coding	1910	1	increase
ENSG00000136161	-1.22186	3.02857	2.14453e-93	92.6687	1.74712e-92	RCBTB2	protein_coding	1102	-1	decrease
ENSG00000136235	1.18906	7.65822	6.26642424180062e-313	312.203	3.36062937152998e-311	GPNMB	protein_coding	10457	1	increase
ENSG00000136244	2.46754	-1.66901	3.5443e-15	14.4505	7.46858e-15	IL6	protein_coding	3569	1	increase
ENSG00000136274	1.54585	3.28927	8.41624e-166	165.075	1.45474e-164	NACAD	protein_coding	23148	1	increase
ENSG00000136286	2.7966	-1.57196	4.11433e-18	17.3857	9.3959e-18	MYO1G	protein_coding	64005	1	increase
ENSG00000136327	4.62736	-4.25761	0.00392074	2.40663	0.00503252	NKX2-8	protein_coding	26257	1	increase
ENSG00000136352	2.97186	2.52034	3.62813e-282	281.44	1.54635e-280	NKX2-1	protein_coding	7080	1	increase
ENSG00000136367	2.23074	2.91468	1.06721e-233	232.972	3.21273e-232	ZFHX2	protein_coding	85446	1	increase
ENSG00000136371	-2.00901	3.20978	9.08939e-236	235.041	2.7881e-234	MTHFS	protein_coding	10588	-1	decrease
ENSG00000136378	1.84117	2.63372	2.25893e-147	146.646	3.29304e-146	ADAMTS7	protein_coding	11173	1	increase
ENSG00000136404	4.46473	-4.32771	0.00783503	2.10596	0.00982549	TM6SF1	protein_coding	53346	1	increase
ENSG00000136425	1.46488	3.44634	3.32408e-162	161.478	5.58473e-161	CIB2	protein_coding	10518	1	increase
ENSG00000136449	-2.49941	-2.13076	4.17626e-11	10.3792	7.79517e-11	MYCBPAP	protein_coding	84073	-1	decrease
ENSG00000136457	1.36019	0.68751	3.86639e-27	26.4127	1.0898e-26	CHAD	protein_coding	1101	1	increase
ENSG00000136487	4.77345	-4.1919	0.00196218	2.70726	0.00256825	GH2	protein_coding	2689	1	increase
ENSG00000136531	1.3701	-2.73495	0.00214036	2.66951	0.00279739	SCN2A	protein_coding	6326	1	increase
ENSG00000136535	-5.84993	-3.60018	9.74468e-07	6.01123	1.53975e-06	TBR1	protein_coding	10716	-1	decrease
ENSG00000136542	2.81638	1.83194	2.24272e-176	175.649	4.28339e-175	GALNT5	protein_coding	11227	1	increase
ENSG00000136573	2.67028	-1.0015	3.63138e-26	25.4399	1.00262e-25	BLK	protein_coding	640	1	increase
ENSG00000136603	1.40613	5.3528	4.2718e-302	301.369	2.09022e-300	SKIL	protein_coding	6498	1	increase
ENSG00000136689	2.36862	-2.16055	4.03889e-10	9.39374	7.29252e-10	IL1RN	protein_coding	3557	1	increase
ENSG00000136717	1.06472	5.20577	5.15037e-171	170.288	9.35149e-170	BIN1	protein_coding	274	1	increase
ENSG00000136770	1.0315	5.2806	7.81666e-165	164.107	1.33543e-163	DNAJC1	protein_coding	64215	1	increase
ENSG00000136826	1.80061	4.30068	0	Inf	0	KLF4	protein_coding	9314	1	increase
ENSG00000136828	1.30753	3.84601	7.5431e-158	157.122	1.21924e-156	RALGPS1	protein_coding	9649	1	increase
ENSG00000136842	1.07237	2.47525	2.93984e-53	52.5317	1.32925e-52	TMOD1	protein_coding	7111	1	increase
ENSG00000136867	1.86382	-1.77398	7.1056e-09	8.1484	1.22337e-08	SLC31A2	protein_coding	1318	1	increase
ENSG00000136872	2.97242	-1.94758	7.60968e-15	14.1186	1.59028e-14	ALDOB	protein_coding	229	1	increase
ENSG00000136883	3.87939	0.517166	2.47654e-107	106.606	2.35802e-106	KIF12	protein_coding	113220	1	increase
ENSG00000136928	2.6655	-3.17804	1.12741e-05	4.94792	1.69132e-05	GABBR2	protein_coding	9568	1	increase
ENSG00000136929	5.24362	-3.9531	0.000246106	3.60888	0.000341905	HEMGN	protein_coding	55363	1	increase
ENSG00000136960	4.75575	5.05439	0	Inf	0	ENPP2	protein_coding	5168	1	increase
ENSG00000137078	4.46466	-4.32899	0.00783503	2.10596	0.00982549	SIT1	protein_coding	27240	1	increase
ENSG00000137080	4.77382	-4.18486	0.00196218	2.70726	0.00256825	IFNA21	protein_coding	3452	1	increase
ENSG00000137090	7.26516	-2.5245	1.634e-17	16.7867	3.66693e-17	DMRT1	protein_coding	1761	1	increase
ENSG00000137094	1.2149	3.11078	6.34826e-97	96.1973	5.34111e-96	DNAJB5	protein_coding	25822	1	increase
ENSG00000137101	2.36349	-0.956908	9.49919e-22	21.0223	2.38673e-21	CD72	protein_coding	971	1	increase
ENSG00000137103	1.67246	3.95024	9.33486e-263	262.03	3.53242e-261	TMEM8B	protein_coding	51754	1	increase
ENSG00000137193	1.14745	4.94419	6.98353e-183	182.156	1.39809e-181	PIM1	protein_coding	5292	1	increase
ENSG00000137198	2.38657	3.07674	2.56248e-281	280.591	1.08644e-279	GMPR	protein_coding	2766	1	increase
ENSG00000137203	1.121	5.93882	1.86159e-224	223.73	5.31751e-223	TFAP2A	protein_coding	7020	1	increase
ENSG00000137261	2.509	-0.168323	6.17728e-41	40.2092	2.29098e-40	KIAA0319	protein_coding	9856	1	increase
ENSG00000137331	1.73814	1.52733	3.32959e-70	69.4776	1.9681e-69	IER3	protein_coding	8870	1	increase
ENSG00000137393	1.00765	4.66032	3.64401e-130	129.438	4.51556e-129	RNF144B	protein_coding	255488	1	increase
ENSG00000137414	1.27604	5.1355	1.48421e-237	236.829	4.60502e-236	FAM8A1	protein_coding	51439	1	increase
ENSG00000137440	-3.3461	-0.972802	1.95965e-34	33.7078	6.43e-34	FGFBP1	protein_coding	9982	-1	decrease
ENSG00000137441	1.24741	0.374022	8.22887e-20	19.0847	1.96175e-19	FGFBP2	protein_coding	83888	1	increase
ENSG00000137449	1.25598	1.97686	1.11554e-52	51.9525	5.00062e-52	CPEB2	protein_coding	132864	1	increase
ENSG00000137460	1.8363	0.64809	3.07747e-43	42.5118	1.18335e-42	FHDC1	protein_coding	85462	1	increase
ENSG00000137462	3.99884	-1.73839	3.72875e-23	22.4284	9.67181e-23	TLR2	protein_coding	7097	1	increase
ENSG00000137463	1.5315	0.971664	7.07791e-40	39.1501	2.56394e-39	MGARP	protein_coding	84709	1	increase
ENSG00000137474	1.00256	1.47489	5.66085e-27	26.2471	1.59034e-26	MYO7A	protein_coding	4647	1	increase
ENSG00000137547	-1.23823	5.7308	3.02177e-261	260.52	1.13288e-259	MRPL15	protein_coding	29088	-1	decrease
ENSG00000137558	2.14216	6.94201	0	Inf	0	PI15	protein_coding	51050	1	increase
ENSG00000137634	-4.49787	-4.3204	0.00783503	2.10596	0.00982549	NXPE4	protein_coding	54827	-1	decrease
ENSG00000137699	2.94418	-0.521917	6.17131e-40	39.2096	2.23753e-39	TRIM29	protein_coding	23650	1	increase
ENSG00000137709	1.0223	-2.44121	0.010083	1.99641	0.0125551	POU2F3	protein_coding	25833	1	increase
ENSG00000137726	1.09031	4.62596	5.6271e-150	149.25	8.46994e-149	FXYD6	protein_coding	53826	1	increase
ENSG00000137731	6.32293	-3.25796	1.94767e-09	8.71048	3.42652e-09	FXYD2	protein_coding	486	1	increase
ENSG00000137747	-4.31429	-4.395	0.0156588	1.80524	0.019149	TMPRSS13	protein_coding	84000	-1	decrease
ENSG00000137752	7.42763	-2.40149	5.26222e-19	18.2788	1.22965e-18	CASP1	protein_coding	834	1	increase
ENSG00000137767	2.41265	-0.180392	3.67251e-37	36.435	1.26688e-36	SQOR	protein_coding	58472	1	increase
ENSG00000137801	2.7313	4.36422	0	Inf	0	THBS1	protein_coding	7057	1	increase
ENSG00000137809	4.22857	2.49193	0	Inf	0	ITGA11	protein_coding	22801	1	increase
ENSG00000137819	2.2346	2.20014	2.36449e-157	156.626	3.79537e-156	PAQR5	protein_coding	54852	1	increase
ENSG00000137834	-1.10079	5.1572	5.63902e-180	179.249	1.10569e-178	SMAD6	protein_coding	4091	-1	decrease
ENSG00000137857	1.20065	-0.0663383	1.41983e-13	12.8478	2.86764e-13	DUOX1	protein_coding	53905	1	increase
ENSG00000137860	-4.49739	-4.32919	0.00783503	2.10596	0.00982549	SLC28A2	protein_coding	9153	-1	decrease
ENSG00000137872	1.80941	3.2284	2.37443e-196	195.624	5.371e-195	SEMA6D	protein_coding	80031	1	increase
ENSG00000137878	3.88289	-1.62897	1.47951e-23	22.8299	3.87799e-23	GCOM1	protein_coding	145781	1	increase
ENSG00000137941	1.72441	5.3209	0	Inf	0	TTLL7	protein_coding	79739	1	increase
ENSG00000137962	3.19537	3.48095	0	Inf	0	ARHGAP29	protein_coding	9411	1	increase
ENSG00000138030	1.13283	2.97491	9.71636e-81	80.0125	6.72218e-80	KHK	protein_coding	3795	1	increase
ENSG00000138100	1.33391	-0.0787184	6.29013e-16	15.2013	1.35454e-15	TRIM54	protein_coding	57159	1	increase
ENSG00000138119	1.14359	3.78351	8.73622e-117	116.059	9.35793e-116	MYOF	protein_coding	26509	1	increase
ENSG00000138136	1.90649	-0.629165	1.20786e-19	18.918	2.87009e-19	LBX1	protein_coding	10660	1	increase
ENSG00000138311	2.56573	0.965469	3.63591e-91	90.4394	2.89514e-90	ZNF365	protein_coding	22891	1	increase
ENSG00000138315	5.02784	-4.06317	0.000491606	3.30838	0.000670432	OIT3	protein_coding	170392	1	increase
ENSG00000138316	1.2255	4.22995	8.13315e-163	162.09	1.3707e-161	ADAMTS14	protein_coding	140766	1	increase
ENSG00000138347	-2.29118	-3.99538	0.0130013	1.88601	0.0160531	MYPN	protein_coding	84665	-1	decrease
ENSG00000138379	1.82945	-2.64078	8.52699e-05	4.0692	0.000122258	MSTN	protein_coding	2660	1	increase
ENSG00000138395	3.16916	-0.615904	2.23254e-39	38.6512	8.01736e-39	CDK15	protein_coding	65061	1	increase
ENSG00000138411	1.13605	0.180633	1.04741e-14	13.9799	2.18017e-14	HECW2	protein_coding	57520	1	increase
ENSG00000138435	-1.30462	-2.13461	0.000109232	3.96165	0.000155678	CHRNA1	protein_coding	1134	-1	decrease
ENSG00000138439	1.03894	4.45941	2.09602e-128	127.679	2.55626e-127	FAM117B	protein_coding	150864	1	increase
ENSG00000138483	5.43149	-3.84641	6.16974e-05	4.20973	8.90518e-05	CCDC54	protein_coding	84692	1	increase
ENSG00000138593	1.01254	5.88414	4.01264e-182	181.397	7.98387e-181	SECISBP2L	protein_coding	9728	1	increase
ENSG00000138606	1.41532	2.90636	2.90819e-109	108.536	2.84599e-108	SHF	protein_coding	90525	1	increase
ENSG00000138615	3.99818	0.0399856	7.70856e-83	82.113	5.47818e-82	CILP	protein_coding	8483	1	increase
ENSG00000138622	1.89994	-0.163037	8.27589e-28	27.0822	2.36312e-27	HCN4	protein_coding	10021	1	increase
ENSG00000138623	1.63225	0.769625	1.21918e-39	38.9139	4.39675e-39	SEMA7A	protein_coding	8482	1	increase
ENSG00000138639	1.0939	3.10443	1.92021e-79	78.7167	1.30452e-78	ARHGAP24	protein_coding	83478	1	increase
ENSG00000138653	1.9445	3.48079	6.84445e-284	283.165	2.93261e-282	NDST4	protein_coding	64579	1	increase
ENSG00000138670	4.07128	-4.4801	0.0312983	1.50448	0.037311	RASGEF1B	protein_coding	153020	1	increase
ENSG00000138678	1.80744	1.53242	1.97144e-73	72.7052	1.21821e-72	GPAT3	protein_coding	84803	1	increase
ENSG00000138685	1.1564	-0.405692	7.70347e-11	10.1133	1.42508e-10	FGF2	protein_coding	2247	1	increase
ENSG00000138688	1.03549	5.90893	9.61946e-191	190.017	2.08563e-189	KIAA1109	protein_coding	84162	1	increase
ENSG00000138759	1.3392	6.76471	0	Inf	0	FRAS1	protein_coding	80144	1	increase
ENSG00000138764	1.56367	5.07415	0	Inf	0	CCNG2	protein_coding	901	1	increase
ENSG00000138769	1.87263	-2.97495	0.000302007	3.51998	0.000417525	CDKL2	protein_coding	8999	1	increase
ENSG00000138772	-6.96719	-2.79047	3.1601e-14	13.5003	6.49834e-14	ANXA3	protein_coding	306	-1	decrease
ENSG00000138798	2.49944	0.706522	3.6948e-72	71.4324	2.2446e-71	EGF	protein_coding	1950	1	increase
ENSG00000138823	6.1729	-3.36514	1.54478e-08	7.81113	2.6201e-08	MTTP	protein_coding	4547	1	increase
ENSG00000138835	1.23954	5.05135	1.38739e-218	217.858	3.78284e-217	RGS3	protein_coding	5998	1	increase
ENSG00000138892	6.17332	-3.35777	1.54478e-08	7.81113	2.6201e-08	TTLL8	protein_coding	164714	1	increase
ENSG00000139055	5.67429	-3.6967	3.8823e-06	5.41091	5.95885e-06	ERP27	protein_coding	121506	1	increase
ENSG00000139083	1.03842	3.81844	7.23611e-100	99.1405	6.33835e-99	ETV6	protein_coding	2120	1	increase
ENSG00000139112	1.73497	4.08459	2.42217e-295	294.616	1.12405e-293	GABARAPL1	protein_coding	23710	1	increase
ENSG00000139117	-1.22896	-2.42679	0.00192917	2.71463	0.00253446	CPNE8	protein_coding	144402	-1	decrease
ENSG00000139132	2.19649	1.86366	2.86584e-124	123.543	3.34403e-123	FGD4	protein_coding	121512	1	increase
ENSG00000139182	1.84369	4.40907	0	Inf	0	CLSTN3	protein_coding	9746	1	increase
ENSG00000139187	1.30599	-0.831506	3.29521e-10	9.48212	5.96704e-10	KLRG1	protein_coding	10219	1	increase
ENSG00000139194	1.60867	-2.21204	1.19362e-05	4.92314	1.7875e-05	RBP5	protein_coding	83758	1	increase
ENSG00000139211	1.96199	-2.6829	9.72313e-06	5.01219	1.46312e-05	AMIGO2	protein_coding	347902	1	increase
ENSG00000139266	1.23613	2.94911	4.21053e-92	91.3757	3.3843e-91	2024-03-09	protein_coding	92979	1	increase
ENSG00000139269	3.92921	4.34291	0	Inf	0	INHBE	protein_coding	83729	1	increase
ENSG00000139289	2.43588	4.12589	0	Inf	0	PHLDA1	protein_coding	22822	1	increase
ENSG00000139318	3.17039	-0.0292944	4.65948e-60	59.3317	2.3429e-59	DUSP6	protein_coding	1848	1	increase
ENSG00000139330	2.05516	-3.00604	0.000483621	3.31549	0.000661157	KERA	protein_coding	11081	1	increase
ENSG00000139352	1.12511	0.326554	8.98485e-16	15.0465	1.92612e-15	ASCL1	protein_coding	429	1	increase
ENSG00000139364	1.28522	0.762912	8.2459e-26	25.0838	2.26051e-25	TMEM132B	protein_coding	114795	1	increase
ENSG00000139508	2.02682	2.84245	2.06694e-195	194.685	4.63659e-194	SLC46A3	protein_coding	283537	1	increase
ENSG00000139515	2.66594	-0.50654	1.18289e-35	34.9271	3.96321e-35	PDX1	protein_coding	3651	1	increase
ENSG00000139547	1.30193	-2.39448	0.000642685	3.192	0.000870429	RDH16	protein_coding	8608	1	increase
ENSG00000139629	3.47884	0.387994	9.26605e-86	85.0331	6.84327e-85	GALNT6	protein_coding	11226	1	increase
ENSG00000139636	1.36366	4.26585	3.31272e-202	201.48	7.89013e-201	LMBR1L	protein_coding	55716	1	increase
ENSG00000139637	-1.57847	4.2198	1.98761e-255	254.702	7.01335e-254	C12orf10	protein_coding	60314	-1	decrease
ENSG00000139656	5.43153	-3.84563	6.16974e-05	4.20973	8.90518e-05	SMIM2	protein_coding	79024	1	increase
ENSG00000139675	-1.24104	1.74447	1.51778e-44	43.8188	5.97231e-44	HNRNPA1L2	protein_coding	144983	-1	decrease
ENSG00000139679	-1.21104	-1.89036	5.92556e-05	4.22727	8.57261e-05	LPAR6	protein_coding	10161	-1	decrease
ENSG00000139714	1.77648	-3.04237	0.00121751	2.91453	0.00161948	MORN3	protein_coding	283385	1	increase
ENSG00000139737	2.39822	3.36929	0	Inf	0	SLAIN1	protein_coding	122060	1	increase
ENSG00000139780	4.46515	-4.31975	0.00783503	2.10596	0.00982549	METTL21C	protein_coding	196541	1	increase
ENSG00000139793	1.96594	4.82153	0	Inf	0	MBNL2	protein_coding	10150	1	increase
ENSG00000139832	1.04024	1.77794	1.15786e-33	32.9363	3.74083e-33	RAB20	protein_coding	55647	1	increase
ENSG00000139865	1.21382	-2.33398	0.00135718	2.86736	0.00179964	TTC6	protein_coding	319089	1	increase
ENSG00000139890	2.41482	-1.76978	7.6821e-13	12.1145	1.51602e-12	REM2	protein_coding	161253	1	increase
ENSG00000139914	1.08489	-2.73626	0.0135084	1.8694	0.016659	FITM1	protein_coding	161247	1	increase
ENSG00000139946	3.76003	1.85774	4.44013e-250	249.353	1.50444e-248	PELI2	protein_coding	57161	1	increase
ENSG00000139971	2.68492	2.6113	6.84941e-258	257.164	2.45971e-256	ARMH4	protein_coding	145407	1	increase
ENSG00000139988	2.03126	-1.43835	9.90056e-13	12.0043	1.94575e-12	RDH12	protein_coding	145226	1	increase
ENSG00000140022	1.13531	6.15859	3.01723e-239	238.52	9.45204e-238	STON2	protein_coding	85439	1	increase
ENSG00000140044	1.48003	5.33853	0	Inf	0	JDP2	protein_coding	122953	1	increase
ENSG00000140057	2.20871	1.22076	6.51695e-86	85.186	4.82839e-85	AK7	protein_coding	122481	1	increase
ENSG00000140090	1.48085	2.23275	3.3703e-81	80.4723	2.35079e-80	SLC24A4	protein_coding	123041	1	increase
ENSG00000140092	1.42191	4.21178	1.84236e-215	214.735	4.87563e-214	FBLN5	protein_coding	10516	1	increase
ENSG00000140093	2.40865	-2.3687	3.941e-09	8.40439	6.8434e-09	SERPINA10	protein_coding	51156	1	increase
ENSG00000140107	5.67407	-3.70082	7.75027e-06	5.11068	1.17126e-05	SLC25A47	protein_coding	283600	1	increase
ENSG00000140254	2.05534	-3.01693	0.000196214	3.70727	0.000274619	DUOXA1	protein_coding	90527	1	increase
ENSG00000140274	2.85482	-3.06869	3.59375e-06	5.44445	5.53431e-06	DUOXA2	protein_coding	405753	1	increase
ENSG00000140279	2.34935	-1.25757	1.45114e-18	17.8383	3.35464e-18	DUOX2	protein_coding	50506	1	increase
ENSG00000140280	-1.47613	1.61659	1.10289e-57	56.9575	5.35924e-57	LYSMD2	protein_coding	256586	-1	decrease
ENSG00000140284	2.38685	-0.302538	7.29557e-35	34.1369	2.41387e-34	SLC27A2	protein_coding	11001	1	increase
ENSG00000140285	2.21376	1.72889	1.42109e-116	115.847	1.51921e-115	FGF7	protein_coding	2252	1	increase
ENSG00000140297	5.598	-3.74138	7.75027e-06	5.11068	1.17126e-05	GCNT3	protein_coding	9245	1	increase
ENSG00000140323	1.06074	2.47359	3.48215e-51	50.4582	1.51972e-50	DISP2	protein_coding	85455	1	increase
ENSG00000140368	1.4753	-2.85873	0.00373324	2.42791	0.00481244	PSTPIP1	protein_coding	9051	1	increase
ENSG00000140386	1.05582	4.44591	3.52562e-133	132.453	4.5139e-132	SCAPER	protein_coding	49855	1	increase
ENSG00000140459	6.76861	-2.92523	1.97041e-12	11.7054	3.83658e-12	CYP11A1	protein_coding	1583	1	increase
ENSG00000140470	1.20341	2.18534	3.9686e-53	52.4014	1.7924e-52	ADAMTS17	protein_coding	170691	1	increase
ENSG00000140478	2.1948	-2.11615	3.59596e-09	8.44419	6.25901e-09	GOLGA6D	protein_coding	653643	1	increase
ENSG00000140481	1.14543	2.54627	3.00892e-61	60.5216	1.54608e-60	CCDC33	protein_coding	80125	1	increase
ENSG00000140488	-7.22171	-2.60365	2.55686e-16	15.5923	5.563e-16	CELF6	protein_coding	60677	-1	decrease
ENSG00000140506	1.67868	-2.38089	1.67252e-05	4.77663	2.48242e-05	LMAN1L	protein_coding	79748	1	increase
ENSG00000140527	1.05771	-1.71111	0.0001872	3.7277	0.000262274	WDR93	protein_coding	56964	1	increase
ENSG00000140538	4.77894	-0.500689	6.32087e-63	62.1992	3.33354e-62	NTRK3	protein_coding	4916	1	increase
ENSG00000140600	1.75282	2.72648	5.24999e-143	142.28	7.37457e-142	SH3GL3	protein_coding	6457	1	increase
ENSG00000140675	1.00204	2.52815	9.59083e-51	50.0181	4.15885e-50	SLC5A2	protein_coding	6524	1	increase
ENSG00000140678	4.39939	0.926412	1.33775e-153	152.874	2.07332e-152	ITGAX	protein_coding	3687	1	increase
ENSG00000140749	1.26094	-1.31543	3.11188e-07	6.50698	5.03094e-07	IGSF6	protein_coding	10261	1	increase
ENSG00000140835	5.59769	-3.74706	1.54735e-05	4.81041	2.30064e-05	CHST4	protein_coding	10164	1	increase
ENSG00000140859	2.05566	3.68157	0	Inf	0	KIFC3	protein_coding	3801	1	increase
ENSG00000140876	1.21995	1.92574	8.45143e-49	48.0731	3.56735e-48	NUDT7	protein_coding	283927	1	increase
ENSG00000140961	1.06254	2.63297	4.62619e-55	54.3348	2.15119e-54	OSGIN1	protein_coding	29948	1	increase
ENSG00000140968	1.48652	0.715089	3.52178e-32	31.4532	1.10519e-31	IRF8	protein_coding	3394	1	increase
ENSG00000141068	2.61494	4.9272	0	Inf	0	KSR1	protein_coding	8844	1	increase
ENSG00000141293	1.87208	-2.9723	0.000302007	3.51998	0.000417525	SKAP1	protein_coding	8631	1	increase
ENSG00000141314	1.19943	2.96646	9.44738e-89	88.0247	7.28965e-88	RHBDL3	protein_coding	162494	1	increase
ENSG00000141371	-4.1039	-4.4736	0.0312983	1.50448	0.037311	C17orf64	protein_coding	124773	-1	decrease
ENSG00000141433	-2.02925	-2.67138	5.91136e-06	5.22831	8.99055e-06	ADCYAP1	protein_coding	116	-1	decrease
ENSG00000141434	2.11498	-3.51104	0.00156351	2.8059	0.00206513	MEP1B	protein_coding	4225	1	increase
ENSG00000141437	1.40286	-3.12944	0.0136867	1.8637	0.0168647	SLC25A52	protein_coding	147407	1	increase
ENSG00000141485	1.42971	-2.89656	0.00440428	2.35613	0.0056353	SLC13A5	protein_coding	284111	1	increase
ENSG00000141505	1.90838	0.331795	3.40662e-38	37.4677	1.19864e-37	ASGR1	protein_coding	432	1	increase
ENSG00000141506	4.25458	-1.97894	1.15122e-20	19.9388	2.81055e-20	PIK3R5	protein_coding	23533	1	increase
ENSG00000141519	1.36953	2.73823	1.23891e-93	92.907	1.01238e-92	CCDC40	protein_coding	55036	1	increase
ENSG00000141524	1.21812	4.26729	3.53421e-162	161.452	5.93162e-161	TMC6	protein_coding	11322	1	increase
ENSG00000141527	1.25918	0.919634	4.92216e-28	27.3078	1.41271e-27	CARD14	protein_coding	79092	1	increase
ENSG00000141579	-4.49769	-4.32373	0.00783503	2.10596	0.00982549	ZNF750	protein_coding	79755	-1	decrease
ENSG00000141639	1.22056	0.515678	3.87685e-21	20.4115	9.58473e-21	MAPK4	protein_coding	5596	1	increase
ENSG00000141665	1.84023	-1.26638	2.75389e-12	11.5601	5.3307e-12	FBXO15	protein_coding	201456	1	increase
ENSG00000141682	1.60194	5.39703	0	Inf	0	PMAIP1	protein_coding	5366	1	increase
ENSG00000141738	1.36888	-0.180848	1.75256e-16	15.7563	3.83212e-16	GRB7	protein_coding	2886	1	increase
ENSG00000141744	4.62736	-4.25761	0.00392074	2.40663	0.00503252	PNMT	protein_coding	5409	1	increase
ENSG00000141750	1.43856	4.79459	6.94142e-271	270.159	2.75547e-269	STAC2	protein_coding	342667	1	increase
ENSG00000141837	3.50932	0.534325	1.9353e-97	96.7133	1.63677e-96	CACNA1A	protein_coding	773	1	increase
ENSG00000141854	1.76378	2.81847	1.41662e-152	151.849	2.17681e-151	MISP3	protein_coding	113230	1	increase
ENSG00000141979	-5.84959	-3.60626	9.74468e-07	6.01123	1.53975e-06	AC008764.1	protein_coding	NA	-1	decrease
ENSG00000141994	-1.15875	5.82865	3.64812e-234	233.438	1.10233e-232	DUS3L	protein_coding	56931	-1	decrease
ENSG00000142173	1.29193	7.00618	0	Inf	0	COL6A2	protein_coding	1292	1	increase
ENSG00000142197	1.66341	3.1865	1.98508e-167	166.702	3.47947e-166	DOP1B	protein_coding	9980	1	increase
ENSG00000142233	1.14663	-2.56748	0.00393514	2.40504	0.0050506	NTN5	protein_coding	126147	1	increase
ENSG00000142235	1.82275	3.14737	1.08986e-191	190.963	2.3821e-190	AC008403.1	protein_coding	114783	1	increase
ENSG00000142408	1.5543	3.19511	4.66765e-161	160.331	7.76153e-160	CACNG8	protein_coding	59283	1	increase
ENSG00000142449	2.14913	3.55025	0	308.184	3.41791e-307	FBN3	protein_coding	84467	1	increase
ENSG00000142459	1.16908	5.58261	6.01321e-225	224.221	1.72372e-223	EVI5L	protein_coding	115704	1	increase
ENSG00000142484	2.30252	-2.43697	6.24535e-08	7.20444	1.03595e-07	TM4SF5	protein_coding	9032	1	increase
ENSG00000142512	1.5727	0.153484	7.38632e-25	24.1316	1.98917e-24	SIGLEC10	protein_coding	89790	1	increase
ENSG00000142530	2.04922	-2.04006	1.54751e-08	7.81037	2.62445e-08	FAM71E1	protein_coding	112703	1	increase
ENSG00000142538	5.88187	-3.56489	9.74468e-07	6.01123	1.53975e-06	PTH2	protein_coding	113091	1	increase
ENSG00000142549	2.06471	0.413535	2.8945e-45	44.5384	1.15381e-44	IGLON5	protein_coding	402665	1	increase
ENSG00000142606	2.55988	2.30138	1.36164e-200	199.866	3.19147e-199	MMEL1	protein_coding	79258	1	increase
ENSG00000142609	1.90815	0.988345	5.22433e-59	58.282	2.58046e-58	CFAP74	protein_coding	85452	1	increase
ENSG00000142619	3.89989	0.214369	5.21843e-88	87.2825	3.98105e-87	PADI3	protein_coding	51702	1	increase
ENSG00000142661	3.19813	-0.151477	2.22304e-54	53.6531	1.02401e-53	MYOM3	protein_coding	127294	1	increase
ENSG00000142677	1.65047	1.75939	4.85833e-73	72.3135	2.99071e-72	IL22RA1	protein_coding	58985	1	increase
ENSG00000142700	1.50571	-2.27249	2.05075e-05	4.68809	3.02991e-05	DMRTA2	protein_coding	63950	1	increase
ENSG00000142733	-1.08535	4.03343	5.34898e-121	120.272	6.02868e-120	MAP3K6	protein_coding	9064	-1	decrease
ENSG00000142748	1.77806	-3.32523	0.00376701	2.424	0.00485289	FCN3	protein_coding	8547	1	increase
ENSG00000142765	2.76622	2.07069	1.34107e-196	195.873	3.03775e-195	SYTL1	protein_coding	84958	1	increase
ENSG00000142784	1.04814	4.55524	6.42873e-136	135.192	8.46501e-135	WDTC1	protein_coding	23038	1	increase
ENSG00000142871	2.14975	4.79475	0	Inf	0	CCN1	protein_coding	3491	1	increase
ENSG00000142910	-1.79168	-0.393321	4.19327e-21	20.3774	1.03591e-20	TINAGL1	protein_coding	64129	-1	decrease
ENSG00000142920	2.40592	0.413663	2.17899e-56	55.6617	1.03553e-55	AZIN2	protein_coding	113451	1	increase
ENSG00000142959	1.73188	-0.583402	1.82487e-18	17.7388	4.20362e-18	BEST4	protein_coding	266675	1	increase
ENSG00000142961	1.07222	2.61032	4.96916e-57	56.3037	2.38602e-56	MOB3C	protein_coding	148932	1	increase
ENSG00000143006	5.0277	-4.06582	0.000491606	3.30838	0.000670432	DMRTB1	protein_coding	63948	1	increase
ENSG00000143028	1.33619	0.0845525	5.30082e-18	17.2757	1.20697e-17	SYPL2	protein_coding	284612	1	increase
ENSG00000143067	1.23861	2.70887	2.32816e-78	77.633	1.54981e-77	ZNF697	protein_coding	90874	1	increase
ENSG00000143110	1.53067	-2.25809	8.01489e-05	4.0961	0.000115028	C1orf162	protein_coding	128346	1	increase
ENSG00000143119	6.11893	-3.40782	6.14691e-08	7.21134	1.02014e-07	CD53	protein_coding	963	1	increase
ENSG00000143125	2.58298	-2.51521	8.14725e-09	8.08899	1.3978e-08	PROK1	protein_coding	84432	1	increase
ENSG00000143127	1.49482	-1.56239	4.00716e-08	7.39716	6.70109e-08	ITGA10	protein_coding	8515	1	increase
ENSG00000143147	1.0285	4.71332	2.11312e-137	136.675	2.83312e-136	GPR161	protein_coding	23432	1	increase
ENSG00000143195	1.3902	-1.44426	2.63413e-07	6.57936	4.27264e-07	ILDR2	protein_coding	387597	1	increase
ENSG00000143196	3.80262	0.638911	3.4586e-115	114.461	3.6421e-114	DPT	protein_coding	1805	1	increase
ENSG00000143199	2.61267	-1.41254	1.14949e-18	17.9395	2.6653e-18	ADCY10	protein_coding	55811	1	increase
ENSG00000143217	-1.84572	-3.68574	0.0193251	1.71388	0.0234994	NECTIN4	protein_coding	81607	-1	decrease
ENSG00000143226	1.32531	1.95501	8.23531e-56	55.0843	3.87843e-55	FCGR2A	protein_coding	2212	1	increase
ENSG00000143318	-6.53503	-3.12796	1.23311e-10	9.909	2.26588e-10	CASQ1	protein_coding	844	-1	decrease
ENSG00000143333	1.24902	2.17566	1.29156e-58	57.8889	6.34457e-58	RGS16	protein_coding	6004	1	increase
ENSG00000143340	5.14014	-4.00019	0.000246106	3.60888	0.000341905	FAM163A	protein_coding	148753	1	increase
ENSG00000143341	1.73625	5.18141	0	Inf	0	HMCN1	protein_coding	83872	1	increase
ENSG00000143344	1.42641	3.83759	2.47467e-185	184.606	5.07339e-184	RGL1	protein_coding	23179	1	increase
ENSG00000143365	2.12868	0.533853	7.50117e-50	49.1249	3.2089e-49	RORC	protein_coding	6097	1	increase
ENSG00000143367	1.21563	3.96144	1.19301e-141	140.923	1.65711e-140	TUFT1	protein_coding	7286	1	increase
ENSG00000143375	1.24626	4.71557	5.57137e-201	200.254	1.31154e-199	CGN	protein_coding	57530	1	increase
ENSG00000143401	-1.13159	7.89955	1.12576e-289	288.949	5.07878e-288	ANP32E	protein_coding	81611	-1	decrease
ENSG00000143434	1.38787	2.53549	1.1999e-86	85.9209	8.96381e-86	SEMA6C	protein_coding	10500	1	increase
ENSG00000143452	-5.17339	-4.00087	0.000246106	3.60888	0.000341905	HORMAD1	protein_coding	84072	-1	decrease
ENSG00000143469	1.13849	-2.49026	0.00159763	2.79652	0.00210933	SYT14	protein_coding	255928	1	increase
ENSG00000143502	2.45155	3.38995	0	Inf	0	SUSD4	protein_coding	55061	1	increase
ENSG00000143507	2.67923	0.814135	1.49226e-84	83.8262	1.08623e-83	DUSP10	protein_coding	11221	1	increase
ENSG00000143590	1.43512	4.80299	2.3986e-268	267.62	9.27153e-267	EFNA3	protein_coding	1944	1	increase
ENSG00000143603	4.19651	2.0043	1.86794e-298	297.729	8.95063e-297	KCNN3	protein_coding	3782	1	increase
ENSG00000143632	1.90295	-2.50426	8.71462e-06	5.05975	1.31466e-05	ACTA1	protein_coding	58	1	increase
ENSG00000143669	1.85301	5.40268	0	Inf	0	LYST	protein_coding	1130	1	increase
ENSG00000143768	3.09993	-2.90143	1.08328e-07	6.96526	1.78174e-07	LEFTY2	protein_coding	7044	1	increase
ENSG00000143786	1.38753	-0.781677	6.792e-12	11.168	1.30012e-11	CNIH3	protein_coding	149111	1	increase
ENSG00000143847	1.32344	5.87082	3.5282e-307	306.452	1.81983e-305	PPFIA4	protein_coding	8497	1	increase
ENSG00000143850	4.1291	-0.511624	6.74599e-58	57.171	3.28596e-57	PLEKHA6	protein_coding	22874	1	increase
ENSG00000143851	6.11892	-3.40797	6.14691e-08	7.21134	1.02014e-07	PTPN7	protein_coding	5778	1	increase
ENSG00000143858	1.51705	0.718044	1.57634e-34	33.8024	5.187e-34	SYT2	protein_coding	127833	1	increase
ENSG00000143867	3.92859	-1.79384	4.55774e-22	21.3413	1.15303e-21	OSR1	protein_coding	130497	1	increase
ENSG00000143869	1.08962	1.5741	4.67209e-32	31.3305	1.46136e-31	GDF7	protein_coding	151449	1	increase
ENSG00000143878	1.0934	6.50975	9.08315e-236	235.042	2.7881e-234	RHOB	protein_coding	388	1	increase
ENSG00000143882	-3.11841	3.68719	0	Inf	0	ATP6V1C2	protein_coding	245973	-1	decrease
ENSG00000144031	1.34902	-1.86649	1.11633e-05	4.95221	1.67532e-05	ANKRD53	protein_coding	79998	1	increase
ENSG00000144045	1.79423	-1.94689	1.83549e-07	6.73625	2.9919e-07	DQX1	protein_coding	165545	1	increase
ENSG00000144136	-1.00344	6.36866	1.37253e-195	194.862	3.08744e-194	SLC20A1	protein_coding	6574	-1	decrease
ENSG00000144218	5.43145	-3.84703	6.16974e-05	4.20973	8.90518e-05	AFF3	protein_coding	3899	1	increase
ENSG00000144229	4.77345	-4.1919	0.00196218	2.70726	0.00256825	THSD7B	protein_coding	80731	1	increase
ENSG00000144230	5.51743	-3.78761	1.54735e-05	4.81041	2.30064e-05	GPR17	protein_coding	2840	1	increase
ENSG00000144369	1.15613	6.16969	2.19842e-248	247.658	7.37177e-247	FAM171B	protein_coding	165215	1	increase
ENSG00000144426	1.32688	5.60562	1.51308e-288	287.82	6.69559e-287	NBEAL1	protein_coding	65065	1	increase
ENSG00000144452	1.45061	-0.923637	2.49735e-11	10.6025	4.69441e-11	ABCA12	protein_coding	26154	1	increase
ENSG00000144476	8.17049	-1.74315	2.19572e-32	31.6584	6.92134e-32	ACKR3	protein_coding	57007	1	increase
ENSG00000144504	-1.0478	4.13559	1.48957e-115	114.827	1.57474e-114	ANKMY1	protein_coding	51281	-1	decrease
ENSG00000144550	1.75432	-2.92744	0.00069635	3.15717	0.00094141	CPNE9	protein_coding	151835	1	increase
ENSG00000144596	3.1608	0.757175	6.32314e-101	100.199	5.5809e-100	GRIP2	protein_coding	80852	1	increase
ENSG00000144645	1.62323	2.52291	4.7201e-113	112.326	4.82314e-112	OSBPL10	protein_coding	114884	1	increase
ENSG00000144648	1.87181	-2.98903	0.000483621	3.31549	0.000661157	ACKR2	protein_coding	1238	1	increase
ENSG00000144668	2.54061	0.961395	4.94855e-88	87.3055	3.77694e-87	ITGA9	protein_coding	3680	1	increase
ENSG00000144724	1.19738	6.4327	1.74927e-277	276.757	7.24582e-276	PTPRG	protein_coding	5793	1	increase
ENSG00000144730	2.72481	4.93027	0	Inf	0	IL17RD	protein_coding	54756	1	increase
ENSG00000144792	2.04522	-0.885867	1.09611e-18	17.9601	2.54445e-18	ZNF660	protein_coding	285349	1	increase
ENSG00000144810	-4.31413	-4.39792	0.0156588	1.80524	0.019149	COL8A1	protein_coding	1295	-1	decrease
ENSG00000144820	-5.06132	-4.05827	0.000491606	3.30838	0.000670432	ADGRG7	protein_coding	84873	-1	decrease
ENSG00000144824	3.4934	3.87715	0	Inf	0	PHLDB2	protein_coding	90102	1	increase
ENSG00000144847	2.88588	-2.28431	3.7366e-11	10.4275	6.98338e-11	IGSF11	protein_coding	152404	1	increase
ENSG00000144868	3.46626	-0.7012	2.18158e-42	41.6612	8.27854e-42	TMEM108	protein_coding	66000	1	increase
ENSG00000144893	1.11679	4.23084	1.98759e-136	135.702	2.62999e-135	MED12L	protein_coding	116931	1	increase
ENSG00000145040	6.90231	-2.81072	6.29119e-14	13.2013	1.28311e-13	UCN2	protein_coding	90226	1	increase
ENSG00000145198	2.41772	0.284385	6.42836e-52	51.1919	2.84153e-51	VWA5B2	protein_coding	90113	1	increase
ENSG00000145244	8.0474	-1.84331	5.17288e-30	29.2863	1.54861e-29	CORIN	protein_coding	10699	1	increase
ENSG00000145248	1.96025	-3.22103	0.000893886	3.04872	0.00120144	SLC10A4	protein_coding	201780	1	increase
ENSG00000145284	1.45961	5.72005	0	Inf	0	SCD5	protein_coding	79966	1	increase
ENSG00000145309	2.50339	-3.29081	0.000106011	3.97465	0.000151247	CABS1	protein_coding	85438	1	increase
ENSG00000145358	1.99063	6.04419	0	Inf	0	DDIT4L	protein_coding	115265	1	increase
ENSG00000145362	1.30909	5.35654	5.35292e-266	265.271	2.04955e-264	ANK2	protein_coding	287	1	increase
ENSG00000145390	1.33452	3.478	2.19285e-139	138.659	2.99203e-138	USP53	protein_coding	54532	1	increase
ENSG00000145423	1.05314	-1.65363	0.000114141	3.94256	0.000162445	SFRP2	protein_coding	6423	1	increase
ENSG00000145476	1.02214	3.07519	1.14784e-68	67.9401	6.63941e-68	CYP4V2	protein_coding	285440	1	increase
ENSG00000145506	1.01871	6.63125	3.79433e-209	208.421	9.58704e-208	NKD2	protein_coding	85409	1	increase
ENSG00000145526	2.28825	1.40905	1.45652e-99	98.8367	1.26759e-98	CDH18	protein_coding	1016	1	increase
ENSG00000145536	2.41244	-3.61166	0.00260163	2.58475	0.00338523	ADAMTS16	protein_coding	170690	1	increase
ENSG00000145569	2.38043	1.70586	2.68168e-127	126.572	3.23881e-126	OTULINL	protein_coding	54491	1	increase
ENSG00000145623	1.13435	4.39633	1.6371e-150	149.786	2.47799e-149	OSMR	protein_coding	9180	1	increase
ENSG00000145642	-1.70504	-1.86278	4.51739e-08	7.34511	7.5411e-08	SHISAL2B	protein_coding	100132916	-1	decrease
ENSG00000145777	8.44643	-1.48433	3.44373e-39	38.463	1.23205e-38	TSLP	protein_coding	85480	1	increase
ENSG00000145794	2.34243	-1.3714	1.31755e-16	15.8802	2.8903e-16	MEGF10	protein_coding	84466	1	increase
ENSG00000145819	1.63101	3.39346	6.60856e-194	193.18	1.46219e-192	ARHGAP26	protein_coding	23092	1	increase
ENSG00000145832	1.72887	0.520244	1.36384e-36	35.8652	4.65124e-36	SLC25A48	protein_coding	153328	1	increase
ENSG00000145863	4.90614	-4.12789	0.000982101	3.00784	0.00131238	GABRA6	protein_coding	2559	1	increase
ENSG00000145864	1.08651	6.08379	1.85732e-217	216.731	5.01352e-216	GABRB2	protein_coding	2561	1	increase
ENSG00000145888	-2.38163	-3.18518	0.000115835	3.93616	0.000164711	GLRA1	protein_coding	2741	-1	decrease
ENSG00000145911	1.2183	3.87478	2.48479e-139	138.605	3.38752e-138	N4BP3	protein_coding	23138	1	increase
ENSG00000145934	1.02291	6.71288	6.69783e-213	212.174	1.74402e-211	TENM2	protein_coding	57451	1	increase
ENSG00000145945	6.90201	-2.8158	6.29119e-14	13.2013	1.28311e-13	FAM50B	protein_coding	26240	1	increase
ENSG00000145975	1.24278	-1.24437	3.88253e-07	6.41088	6.24816e-07	FAM217A	protein_coding	222826	1	increase
ENSG00000145990	1.52616	6.40722	0	Inf	0	GFOD1	protein_coding	54438	1	increase
ENSG00000146005	3.66108	-1.25086	1.61143e-29	28.7928	4.7835e-29	PSD2	protein_coding	84249	1	increase
ENSG00000146006	1.0219	-1.82385	0.000437078	3.35944	0.000599095	LRRTM2	protein_coding	26045	1	increase
ENSG00000146021	1.52348	-0.906451	4.10462e-11	10.3867	7.6641e-11	KLHL3	protein_coding	26249	1	increase
ENSG00000146038	2.66621	-1.29127	6.41898e-21	20.1925	1.58021e-20	DCDC2	protein_coding	51473	1	increase
ENSG00000146039	-5.46515	-3.84213	3.08962e-05	4.51009	4.52478e-05	SLC17A4	protein_coding	10050	-1	decrease
ENSG00000146094	-2.10549	3.54373	2.63616e-298	297.579	1.25574e-296	DOK3	protein_coding	79930	-1	decrease
ENSG00000146122	1.7107	3.14463	1.09742e-171	170.96	2.00156e-170	DAAM2	protein_coding	23500	1	increase
ENSG00000146151	2.01894	0.403133	6.18315e-43	42.2088	2.36519e-42	HMGCLL1	protein_coding	54511	1	increase
ENSG00000146215	-1.56017	-3.48019	0.0228196	1.64169	0.0276016	CRIP3	protein_coding	401262	-1	decrease
ENSG00000146233	3.26242	-2.12586	7.21872e-15	14.1415	1.50935e-14	CYP39A1	protein_coding	51302	1	increase
ENSG00000146250	1.2871	-1.35466	7.36759e-07	6.13267	1.17262e-06	PRSS35	protein_coding	167681	1	increase
ENSG00000146263	-1.06735	6.39793	1.44987e-221	220.839	4.0209e-220	MMS22L	protein_coding	253714	-1	decrease
ENSG00000146278	1.51658	5.65072	0	Inf	0	PNRC1	protein_coding	10957	1	increase
ENSG00000146374	6.5423	-3.10352	1.23311e-10	9.909	2.26588e-10	RSPO3	protein_coding	84870	1	increase
ENSG00000146411	2.9374	2.13793	2.88086e-221	220.54	7.9622e-220	SLC2A12	protein_coding	154091	1	increase
ENSG00000146453	-5.37459	-3.88796	6.16974e-05	4.20973	8.90518e-05	PNLDC1	protein_coding	154197	-1	decrease
ENSG00000146555	1.35445	5.60176	3.67037e-300	299.435	1.78514e-298	SDK1	protein_coding	221935	1	increase
ENSG00000146592	4.05945	2.2775	0	Inf	0	CREB5	protein_coding	9586	1	increase
ENSG00000146648	1.31584	2.23638	4.99367e-67	66.3016	2.81313e-66	EGFR	protein_coding	1956	1	increase
ENSG00000146700	1.73939	3.44819	2.44266e-224	223.612	6.96501e-223	SSC4D	protein_coding	136853	1	increase
ENSG00000146834	-1.21497	6.32483	3.40315e-281	280.468	1.4391e-279	MEPCE	protein_coding	56257	-1	decrease
ENSG00000146904	2.23653	-2.7394	1.13114e-06	5.94648	1.78296e-06	EPHA1	protein_coding	2041	1	increase
ENSG00000146938	3.68359	-1.33047	3.16414e-28	27.4997	9.11534e-28	NLGN4X	protein_coding	57502	1	increase
ENSG00000146950	4.00198	0.0178843	1.37054e-76	75.8631	8.93613e-76	SHROOM2	protein_coding	357	1	increase
ENSG00000146955	6.27461	-3.29323	3.88379e-09	8.41074	6.74695e-09	RAB19	protein_coding	401409	1	increase
ENSG00000146966	2.30585	2.39721	4.84904e-183	182.314	9.74381e-182	DENND2A	protein_coding	27147	1	increase
ENSG00000147003	-3.74967	-2.75458	1.434e-10	9.84345	2.62906e-10	CLTRN	protein_coding	57393	-1	decrease
ENSG00000147010	1.02781	5.2094	2.63696e-160	159.579	4.36689e-159	SH3KBP1	protein_coding	30011	1	increase
ENSG00000147036	1.19296	-2.07103	0.000235534	3.62795	0.000328203	LANCL3	protein_coding	347404	1	increase
ENSG00000147100	1.8953	4.93509	0	Inf	0	SLC16A2	protein_coding	6567	1	increase
ENSG00000147145	4.77342	-4.19238	0.00196218	2.70726	0.00256825	LPAR4	protein_coding	2846	1	increase
ENSG00000147183	4.46466	-4.32899	0.00783503	2.10596	0.00982549	CPXCR1	protein_coding	53336	1	increase
ENSG00000147234	1.22915	0.923895	5.62259e-27	26.2501	1.57986e-26	FRMPD3	protein_coding	84443	1	increase
ENSG00000147246	1.07379	0.0102545	9.08265e-13	12.0418	1.78739e-12	HTR2C	protein_coding	3358	1	increase
ENSG00000147257	2.27845	1.26584	3.67267e-91	90.435	2.92298e-90	GPC3	protein_coding	2719	1	increase
ENSG00000147408	4.61963	-0.151291	1.95637e-78	77.7085	1.30286e-77	CSGALNACT1	protein_coding	55790	1	increase
ENSG00000147459	1.17125	5.91738	7.14674e-243	242.146	2.29205e-241	DOCK5	protein_coding	80005	1	increase
ENSG00000147485	1.04039	-2.75848	0.0297016	1.52722	0.0356252	PXDNL	protein_coding	137902	1	increase
ENSG00000147488	-4.80702	-4.18171	0.00196218	2.70726	0.00256825	ST18	protein_coding	9705	-1	decrease
ENSG00000147576	1.21377	-1.59548	9.25084e-06	5.03382	1.39361e-05	ADHFE1	protein_coding	137872	1	increase
ENSG00000147613	1.24227	-2.81254	0.00673244	2.17183	0.00852197	PSKH2	protein_coding	85481	1	increase
ENSG00000147655	2.31203	1.18667	4.92182e-89	88.3079	3.81588e-88	RSPO2	protein_coding	340419	1	increase
ENSG00000147804	-2.17958	-3.51519	0.00262847	2.5803	0.00341797	SLC39A4	protein_coding	55630	-1	decrease
ENSG00000147852	1.44494	6.14072	0	Inf	0	VLDLR	protein_coding	7436	1	increase
ENSG00000147872	2.23209	-0.960058	7.52671e-21	20.1234	1.84645e-20	PLIN2	protein_coding	123	1	increase
ENSG00000147883	1.1423	3.84105	2.32228e-120	119.634	2.59929e-119	CDKN2B	protein_coding	1030	1	increase
ENSG00000147894	1.42102	3.89871	1.21875e-190	189.914	2.63184e-189	C9orf72	protein_coding	203228	1	increase
ENSG00000148082	3.07944	0.317799	2.0358e-73	72.6913	1.25751e-72	SHC3	protein_coding	53358	1	increase
ENSG00000148123	3.368	-2.24466	4.58253e-13	12.3389	9.1077e-13	PLPPR1	protein_coding	54886	1	increase
ENSG00000148158	1.38766	5.43805	3.89474e-302	301.41	1.91149e-300	SNX30	protein_coding	401548	1	increase
ENSG00000148180	2.36458	5.23955	0	Inf	0	GSN	protein_coding	2934	1	increase
ENSG00000148225	1.58695	2.69272	2.0053e-118	117.698	2.19001e-117	WDR31	protein_coding	114987	1	increase
ENSG00000148357	5.75216	-0.656478	2.83056e-62	61.5481	1.47931e-61	HMCN2	protein_coding	256158	1	increase
ENSG00000148408	2.83478	-0.574857	4.30112e-36	35.3664	1.45551e-35	CACNA1B	protein_coding	774	1	increase
ENSG00000148450	1.08789	3.47293	1.55643e-93	92.8079	1.27056e-92	MSRB2	protein_coding	22921	1	increase
ENSG00000148459	-1.0816	4.90342	4.8139e-162	161.318	8.06266e-161	PDSS1	protein_coding	23590	-1	decrease
ENSG00000148483	2.32799	-0.432526	3.21383e-30	29.493	9.67674e-30	TMEM236	protein_coding	653567	1	increase
ENSG00000148513	4.46466	-4.32899	0.00783503	2.10596	0.00982549	ANKRD30A	protein_coding	91074	1	increase
ENSG00000148541	1.20607	3.40823	3.78381e-110	109.422	3.73903e-109	FAM13C	protein_coding	220965	1	increase
ENSG00000148584	5.67411	-3.70005	7.75027e-06	5.11068	1.17126e-05	A1CF	protein_coding	29974	1	increase
ENSG00000148655	1.9558	-0.0475281	2.58841e-31	30.587	7.98208e-31	LRMDA	protein_coding	83938	1	increase
ENSG00000148680	-2.44958	-3.36583	0.000542144	3.26589	0.000737119	HTR7	protein_coding	3363	-1	decrease
ENSG00000148702	-2.3868	-3.40527	0.000542144	3.26589	0.000737119	HABP2	protein_coding	3026	-1	decrease
ENSG00000148795	5.24426	-3.94117	0.000123217	3.90933	0.00017455	CYP17A1	protein_coding	1586	1	increase
ENSG00000148798	-4.49769	-4.32373	0.00783503	2.10596	0.00982549	INA	protein_coding	9118	-1	decrease
ENSG00000148948	3.62447	-0.0302812	4.85614e-71	70.3137	2.90651e-70	LRRC4C	protein_coding	57689	1	increase
ENSG00000149090	2.18033	-1.31983	3.24919e-15	14.4882	6.85207e-15	PAMR1	protein_coding	25891	1	increase
ENSG00000149131	2.0852	2.23153	1.16068e-142	141.935	1.62756e-141	SERPING1	protein_coding	710	1	increase
ENSG00000149150	1.13462	4.6895	2.32856e-165	164.633	3.9993e-164	SLC43A1	protein_coding	8501	1	increase
ENSG00000149177	1.57759	4.05061	2.21566e-246	245.654	7.3085e-245	PTPRJ	protein_coding	5795	1	increase
ENSG00000149212	1.11689	6.86863	4.46616e-257	256.35	1.58976e-255	SESN3	protein_coding	143686	1	increase
ENSG00000149260	2.71006	3.59804	0	Inf	0	CAPN5	protein_coding	726	1	increase
ENSG00000149403	1.55412	0.275205	1.86568e-25	24.7292	5.08526e-25	GRIK4	protein_coding	2900	1	increase
ENSG00000149418	2.32149	-3.40455	0.00092362	3.03451	0.00124038	ST14	protein_coding	6768	1	increase
ENSG00000149451	3.12198	-1.59509	2.33596e-19	18.6315	5.51344e-19	ADAM33	protein_coding	80332	1	increase
ENSG00000149489	-1.64616	0.592349	7.78855e-35	34.1085	2.57488e-34	ROM1	protein_coding	6094	-1	decrease
ENSG00000149527	1.12224	0.196755	4.8737e-15	14.3121	1.023e-14	PLCH2	protein_coding	9651	1	increase
ENSG00000149557	2.69304	2.05719	3.05559e-185	184.515	6.24853e-184	FEZ1	protein_coding	9638	1	increase
ENSG00000149571	1.2296	-1.40563	4.09946e-06	5.38727	6.28619e-06	KIRREL3	protein_coding	84623	1	increase
ENSG00000149573	2.25096	0.296938	7.68104e-48	47.1146	3.20047e-47	MPZL2	protein_coding	10205	1	increase
ENSG00000149596	1.47686	1.19738	7.29326e-44	43.1371	2.83401e-43	JPH2	protein_coding	57158	1	increase
ENSG00000149599	2.59302	-2.82325	9.92741e-07	6.00316	1.56802e-06	DUSP15	protein_coding	128853	1	increase
ENSG00000149633	4.77361	-4.18881	0.00196218	2.70726	0.00256825	KIAA1755	protein_coding	85449	1	increase
ENSG00000149654	4.33177	0.677846	1.80306e-132	131.744	2.28322e-131	CDH22	protein_coding	64405	1	increase
ENSG00000150045	1.76266	-2.1837	2.37665e-06	5.62403	3.68876e-06	KLRF1	protein_coding	51348	1	increase
ENSG00000150048	1.70108	3.14066	1.07676e-170	169.968	1.94851e-169	CLEC1A	protein_coding	51267	1	increase
ENSG00000150347	1.49661	6.25077	0	Inf	0	ARID5B	protein_coding	84159	1	increase
ENSG00000150471	1.0425	6.12119	5.04478e-202	201.297	1.19802e-200	ADGRL3	protein_coding	23284	1	increase
ENSG00000150510	1.47156	1.96252	1.64705e-68	67.7833	9.49984e-68	FAM124A	protein_coding	220108	1	increase
ENSG00000150551	2.82539	-1.63065	6.50419e-17	16.1868	1.43831e-16	LYPD1	protein_coding	116372	1	increase
ENSG00000150556	2.06834	0.131271	2.25686e-38	37.6465	7.95821e-38	LYPD6B	protein_coding	130576	1	increase
ENSG00000150625	1.53652	1.69775	1.98705e-63	62.7018	1.05724e-62	GPM6A	protein_coding	2823	1	increase
ENSG00000150628	3.51199	-2.89492	1.11413e-08	7.95307	1.90201e-08	SPATA4	protein_coding	132851	1	increase
ENSG00000150630	1.43555	-1.24224	6.35533e-09	8.19686	1.09583e-08	VEGFC	protein_coding	7424	1	increase
ENSG00000150672	2.10983	-1.29418	1.22769e-15	14.9109	2.62145e-15	DLG2	protein_coding	1740	1	increase
ENSG00000150681	-4.1039	-4.4736	0.0312983	1.50448	0.037311	RGS18	protein_coding	64407	-1	decrease
ENSG00000150687	1.12027	-1.18698	2.42476e-06	5.61533	3.76091e-06	PRSS23	protein_coding	11098	1	increase
ENSG00000150722	2.06261	0.710004	4.5413e-56	55.3428	2.14559e-55	PPP1R1C	protein_coding	151242	1	increase
ENSG00000150750	1.49914	1.40914	1.58333e-49	48.8004	6.743e-49	C11orf53	protein_coding	341032	1	increase
ENSG00000150783	-1.10672	-2.15059	0.00211543	2.6746	0.00276615	TEX12	protein_coding	56158	-1	decrease
ENSG00000150873	1.77633	-2.58532	1.47573e-05	4.83099	2.20183e-05	C2orf50	protein_coding	130813	1	increase
ENSG00000150907	1.10383	4.709	1.77889e-157	156.75	2.86391e-156	FOXO1	protein_coding	2308	1	increase
ENSG00000150961	1.23628	6.23566	3.03364e-286	285.518	1.31021e-284	SEC24D	protein_coding	9871	1	increase
ENSG00000150990	-1.02309	5.49903	2.24315e-172	171.649	4.1331e-171	DHX37	protein_coding	57647	-1	decrease
ENSG00000150995	1.82514	3.8068	9.53824e-289	288.021	4.24399e-287	ITPR1	protein_coding	3708	1	increase
ENSG00000151012	1.17532	7.51273	2.5808e-303	302.588	1.27435e-301	SLC7A11	protein_coding	23657	1	increase
ENSG00000151023	1.49777	-1.48372	2.09123e-08	7.6796	3.53323e-08	ENKUR	protein_coding	219670	1	increase
ENSG00000151062	1.83378	3.82536	4.15803e-298	297.381	1.97488e-296	CACNA2D4	protein_coding	93589	1	increase
ENSG00000151067	-1.35761	0.422487	1.1236e-23	22.9494	2.95037e-23	CACNA1C	protein_coding	775	-1	decrease
ENSG00000151079	-1.54875	-2.22417	1.81336e-05	4.74152	2.68653e-05	KCNA6	protein_coding	3742	-1	decrease
ENSG00000151092	1.02055	6.37724	3.20077e-202	201.495	7.63471e-201	NGLY1	protein_coding	55768	1	increase
ENSG00000151117	2.65978	0.85219	2.1222e-86	85.6732	1.57883e-85	TMEM86A	protein_coding	144110	1	increase
ENSG00000151136	2.83244	1.29862	3.77555e-127	126.423	4.54977e-126	BTBD11	protein_coding	121551	1	increase
ENSG00000151150	1.11547	4.70639	7.86827e-162	161.104	1.31647e-160	ANK3	protein_coding	288	1	increase
ENSG00000151224	3.90872	0.118151	1.42978e-82	81.8447	1.01121e-81	MAT1A	protein_coding	4143	1	increase
ENSG00000151320	1.42645	3.24999	7.78167e-143	142.109	1.09213e-141	AKAP6	protein_coding	9472	1	increase
ENSG00000151388	1.3894	0.816988	2.14016e-30	29.6696	6.4644e-30	ADAMTS12	protein_coding	81792	1	increase
ENSG00000151475	4.9061	-4.12868	0.000982101	3.00784	0.00131238	SLC25A31	protein_coding	83447	1	increase
ENSG00000151576	-1.07584	4.97515	3.69523e-164	163.432	6.27996e-163	QTRT2	protein_coding	79691	-1	decrease
ENSG00000151623	2.18342	0.0967767	4.98892e-39	38.302	1.77857e-38	NR3C2	protein_coding	4306	1	increase
ENSG00000151632	1.06082	-1.50343	0.000102185	3.99061	0.000145943	AKR1C2	protein_coding	1646	1	increase
ENSG00000151640	-1.20236	-0.74996	9.4466e-09	8.02472	1.61765e-08	DPYSL4	protein_coding	10570	-1	decrease
ENSG00000151689	1.07895	1.76348	1.77344e-35	34.7512	5.92098e-35	INPP1	protein_coding	3628	1	increase
ENSG00000151704	1.56761	-3.29559	0.0126652	1.89739	0.0156668	KCNJ1	protein_coding	3758	1	increase
ENSG00000151715	4.90651	-4.12104	0.000982101	3.00784	0.00131238	TMEM45B	protein_coding	120224	1	increase
ENSG00000151773	1.79112	0.689192	1.57373e-43	42.8031	6.08891e-43	CCDC122	protein_coding	160857	1	increase
ENSG00000151789	2.57764	-4.25907	0.0391494	1.40728	0.0462955	ZNF385D	protein_coding	79750	1	increase
ENSG00000151790	3.3689	2.93224	0	Inf	0	TDO2	protein_coding	6999	1	increase
ENSG00000151812	3.72896	-2.43762	5.592e-13	12.2524	1.10827e-12	SLC35F4	protein_coding	341880	1	increase
ENSG00000151835	1.88244	3.4754	3.26832e-262	261.486	1.23102e-260	SACS	protein_coding	26278	1	increase
ENSG00000151892	3.75553	0.312964	8.60608e-90	89.0652	6.74004e-89	GFRA1	protein_coding	2674	1	increase
ENSG00000151914	1.15618	7.24818	2.21022e-286	285.656	9.597e-285	DST	protein_coding	667	1	increase
ENSG00000151967	1.70934	1.71516	6.98277e-76	75.156	4.50569e-75	SCHIP1	protein_coding	29970	1	increase
ENSG00000152034	6.27442	-3.29644	7.74532e-09	8.11096	1.32997e-08	MCHR2	protein_coding	84539	1	increase
ENSG00000152049	2.00667	3.72301	0	Inf	0	KCNE4	protein_coding	23704	1	increase
ENSG00000152128	1.10689	-1.17518	9.41534e-06	5.02616	1.4172e-05	TMEM163	protein_coding	81615	1	increase
ENSG00000152154	2.44214	-0.189636	7.85114e-40	39.1051	2.84086e-39	TMEM178A	protein_coding	130733	1	increase
ENSG00000152256	1.46514	5.66464	0	Inf	0	PDK1	protein_coding	5163	1	increase
ENSG00000152292	1.75571	-0.26989	4.386e-22	21.3579	1.11011e-21	SH2D6	protein_coding	284948	1	increase
ENSG00000152377	1.4786	-0.265849	2.9961e-18	17.5234	6.86155e-18	SPOCK1	protein_coding	6695	1	increase
ENSG00000152409	2.60244	1.13392	2.41386e-102	101.617	2.17436e-101	JMY	protein_coding	133746	1	increase
ENSG00000152430	1.19906	-3.13076	0.0136867	1.8637	0.0168647	BOLL	protein_coding	66037	1	increase
ENSG00000152439	1.35662	1.22173	1.94292e-37	36.7115	6.73103e-37	ZNF773	protein_coding	374928	1	increase
ENSG00000152463	4.28177	-4.39443	0.0156588	1.80524	0.019149	OLAH	protein_coding	55301	1	increase
ENSG00000152495	1.28526	3.63663	3.11054e-138	137.507	4.19469e-137	CAMK4	protein_coding	814	1	increase
ENSG00000152527	3.20357	4.12872	0	Inf	0	PLEKHH2	protein_coding	130271	1	increase
ENSG00000152580	1.12084	4.01723	7.46714e-126	125.127	8.87292e-125	IGSF10	protein_coding	285313	1	increase
ENSG00000152611	-1.74714	-0.671889	2.04988e-17	16.6883	4.58943e-17	CAPSL	protein_coding	133690	-1	decrease
ENSG00000152670	-5.27715	-3.94944	0.000123217	3.90933	0.00017455	DDX4	protein_coding	54514	-1	decrease
ENSG00000152689	1.24924	2.64055	3.28051e-76	75.4841	2.12355e-75	RASGRP3	protein_coding	25780	1	increase
ENSG00000152705	-1.2014	-0.690578	8.01719e-10	9.09598	1.43239e-09	CATSPER3	protein_coding	347732	-1	decrease
ENSG00000152760	4.07133	-4.47913	0.0312983	1.50448	0.037311	TCTEX1D1	protein_coding	200132	1	increase
ENSG00000152818	1.00186	6.13706	5.54457e-187	186.256	1.15721e-185	UTRN	protein_coding	7402	1	increase
ENSG00000152822	1.74789	-0.699234	9.99763e-18	17.0001	2.25612e-17	GRM1	protein_coding	2911	1	increase
ENSG00000152932	1.90367	-0.550847	3.22446e-21	20.4915	7.99499e-21	RAB3C	protein_coding	115827	1	increase
ENSG00000152936	3.12884	0.429095	2.38331e-79	78.6228	1.61507e-78	LMNTD1	protein_coding	160492	1	increase
ENSG00000152939	-1.74852	-3.73578	0.0310353	1.50814	0.0371533	MARVELD2	protein_coding	153562	-1	decrease
ENSG00000152953	1.78653	2.12145	4.89611e-105	104.31	4.56782e-104	STK32B	protein_coding	55351	1	increase
ENSG00000153012	1.78702	2.12902	2.38325e-103	102.623	2.17705e-102	LGI2	protein_coding	55203	1	increase
ENSG00000153029	1.00529	4.80939	3.57568e-136	135.447	4.71593e-135	MR1	protein_coding	3140	1	increase
ENSG00000153060	-1.93618	-3.65579	0.0193251	1.71388	0.0234994	TEKT5	protein_coding	146279	-1	decrease
ENSG00000153064	3.70483	-2.44366	3.51247e-12	11.4544	6.78206e-12	BANK1	protein_coding	55024	1	increase
ENSG00000153071	3.40637	2.01599	2.9205e-243	242.535	9.385e-242	DAB2	protein_coding	1601	1	increase
ENSG00000153093	2.75429	-3.74027	0.00132479	2.87785	0.00175871	ACOXL	protein_coding	55289	1	increase
ENSG00000153208	1.57544	4.52003	2.22193e-291	290.653	1.0137e-289	MERTK	protein_coding	10461	1	increase
ENSG00000153233	5.34065	-3.89798	0.000123217	3.90933	0.00017455	PTPRR	protein_coding	5801	1	increase
ENSG00000153237	2.06475	-1.51074	1.63891e-12	11.7854	3.20074e-12	CCDC148	protein_coding	130940	1	increase
ENSG00000153253	1.77734	-3.02979	0.000769792	3.11363	0.00103862	SCN3A	protein_coding	6328	1	increase
ENSG00000153291	2.72724	0.891612	2.12344e-90	89.673	1.67354e-89	SLC25A27	protein_coding	9481	1	increase
ENSG00000153303	-4.8068	-4.18585	0.00196218	2.70726	0.00256825	FRMD1	protein_coding	79981	-1	decrease
ENSG00000153446	2.52397	-1.70052	2.95839e-15	14.5289	6.24531e-15	C16orf89	protein_coding	146556	1	increase
ENSG00000153495	1.74917	-3.20143	0.00337549	2.47166	0.00436379	TEX29	protein_coding	121793	1	increase
ENSG00000153558	1.28791	2.44632	1.08815e-71	70.9633	6.56865e-71	FBXL2	protein_coding	25827	1	increase
ENSG00000153563	1.72866	-2.12051	2.98802e-06	5.52462	4.61686e-06	CD8A	protein_coding	925	1	increase
ENSG00000153684	2.75429	-3.73866	0.00132479	2.87785	0.00175871	GOLGA8F	protein_coding	100132565	1	increase
ENSG00000153714	2.01911	1.04376	8.27478e-66	65.0822	4.56621e-65	LURAP1L	protein_coding	286343	1	increase
ENSG00000153789	5.81627	-3.60154	9.74468e-07	6.01123	1.53975e-06	FAM92B	protein_coding	339145	1	increase
ENSG00000153814	1.10563	4.89748	1.17205e-168	167.931	2.07913e-167	JAZF1	protein_coding	221895	1	increase
ENSG00000153823	1.16769	0.739784	8.18281e-22	21.0871	2.0595e-21	PID1	protein_coding	55022	1	increase
ENSG00000153879	1.14034	7.25177	3.88809e-279	278.41	1.63138e-277	CEBPG	protein_coding	1054	1	increase
ENSG00000153885	-1.05669	4.61241	1.59895e-140	139.796	2.20397e-139	KCTD15	protein_coding	79047	-1	decrease
ENSG00000153902	1.36648	4.12719	2.22461e-193	192.653	4.90201e-192	LGI4	protein_coding	163175	1	increase
ENSG00000153930	2.32214	-3.39604	0.000542144	3.26589	0.000737119	ANKFN1	protein_coding	162282	1	increase
ENSG00000153976	1.6313	3.50732	2.09036e-204	203.68	5.0682e-203	HS3ST3A1	protein_coding	9955	1	increase
ENSG00000153982	1.91966	3.0794	1.77558e-199	198.751	4.11996e-198	GDPD1	protein_coding	284161	1	increase
ENSG00000154016	5.43145	-3.84703	6.16974e-05	4.20973	8.90518e-05	GRAP	protein_coding	10750	1	increase
ENSG00000154027	1.50277	-1.03321	2.41358e-11	10.6173	4.53906e-11	AK5	protein_coding	26289	1	increase
ENSG00000154065	2.14593	3.62481	0	Inf	0	ANKRD29	protein_coding	147463	1	increase
ENSG00000154118	1.88862	3.50697	3.87884e-270	269.411	1.53224e-268	JPH3	protein_coding	57338	1	increase
ENSG00000154127	1.80754	4.14527	0	Inf	0	UBASH3B	protein_coding	84959	1	increase
ENSG00000154133	3.73691	-3.13292	1.3644e-07	6.86506	2.23391e-07	ROBO4	protein_coding	54538	1	increase
ENSG00000154153	1.01003	2.4422	1.92774e-46	45.715	7.8289e-46	RETREG1	protein_coding	54463	1	increase
ENSG00000154175	1.11193	-0.812133	7.53348e-08	7.123	1.2468e-07	ABI3BP	protein_coding	25890	1	increase
ENSG00000154252	1.89426	-1.53804	9.7137e-11	10.0126	1.79082e-10	GAL3ST2	protein_coding	64090	1	increase
ENSG00000154263	4.46472	-4.32787	0.00783503	2.10596	0.00982549	ABCA10	protein_coding	10349	1	increase
ENSG00000154265	1.85472	3.58739	5.27575e-271	270.278	2.09941e-269	ABCA5	protein_coding	23461	1	increase
ENSG00000154269	1.99782	-0.279305	3.73811e-27	26.4273	1.05401e-26	ENPP3	protein_coding	5169	1	increase
ENSG00000154319	5.11436	1.45914	2.3343e-245	244.632	7.59163e-244	FAM167A	protein_coding	83648	1	increase
ENSG00000154342	1.41218	1.06973	2.76729e-37	36.5579	9.55832e-37	WNT3A	protein_coding	89780	1	increase
ENSG00000154438	6.41448	-3.19838	9.76835e-10	9.01018	1.73893e-09	ASZ1	protein_coding	136991	1	increase
ENSG00000154451	1.96504	-1.21549	1.34064e-14	13.8727	2.78444e-14	GBP5	protein_coding	115362	1	increase
ENSG00000154493	4.2814	-4.40142	0.0156588	1.80524	0.019149	C10orf90	protein_coding	118611	1	increase
ENSG00000154553	1.8431	2.18429	1.08482e-112	111.965	1.10501e-111	PDLIM3	protein_coding	27295	1	increase
ENSG00000154556	2.30826	-2.84534	5.54459e-06	5.25613	8.45019e-06	SORBS2	protein_coding	8470	1	increase
ENSG00000154611	4.2814	-4.40142	0.0156588	1.80524	0.019149	PSMA8	protein_coding	143471	1	increase
ENSG00000154645	-1.43765	6.92419	0	Inf	0	CHODL	protein_coding	140578	-1	decrease
ENSG00000154646	-1.94784	-0.509666	9.0052e-23	22.0455	2.31652e-22	TMPRSS15	protein_coding	5651	-1	decrease
ENSG00000154655	5.51755	-3.78553	1.54735e-05	4.81041	2.30064e-05	L3MBTL4	protein_coding	91133	1	increase
ENSG00000154678	2.1869	-2.92187	0.000115805	3.93627	0.000164683	PDE1C	protein_coding	5137	1	increase
ENSG00000154721	1.31509	1.11509	8.63162e-34	33.0639	2.79316e-33	JAM2	protein_coding	58494	1	increase
ENSG00000154764	1.19852	-1.68179	3.07635e-05	4.51196	4.5131e-05	WNT7A	protein_coding	7476	1	increase
ENSG00000154783	8.19726	-1.71073	2.83617e-33	32.5473	9.09056e-33	FGD5	protein_coding	152273	1	increase
ENSG00000154856	-1.20933	6.18772	6.01764e-273	272.221	2.43654e-271	APCDD1	protein_coding	147495	-1	decrease
ENSG00000154917	1.08664	4.3431	3.61749e-135	134.442	4.72111e-134	RAB6B	protein_coding	51560	1	increase
ENSG00000154928	1.58115	-0.874114	3.73373e-13	12.4279	7.44447e-13	EPHB1	protein_coding	2047	1	increase
ENSG00000154930	1.82418	2.19868	1.28388e-113	112.891	1.32107e-112	ACSS1	protein_coding	84532	1	increase
ENSG00000155011	2.85995	0.0745346	6.35355e-57	56.197	3.04805e-56	DKK2	protein_coding	27123	1	increase
ENSG00000155026	1.47783	-0.0569371	1.95232e-20	19.7094	4.73917e-20	RSPH10B	protein_coding	222967	1	increase
ENSG00000155066	1.27046	-0.00229777	1.29046e-15	14.8893	2.7533e-15	PROM2	protein_coding	150696	1	increase
ENSG00000155085	1.06564	1.13678	2.73313e-24	23.5633	7.26621e-24	AK9	protein_coding	221264	1	increase
ENSG00000155099	1.22261	4.25025	1.14789e-162	161.94	1.93055e-161	PIP4P2	protein_coding	55529	1	increase
ENSG00000155115	-1.31357	5.0487	7.31082e-247	246.136	2.41645e-245	GTF3C6	protein_coding	112495	-1	decrease
ENSG00000155158	2.07419	4.58963	0	Inf	0	TTC39B	protein_coding	158219	1	increase
ENSG00000155265	1.43644	-0.869235	1.68636e-11	10.773	3.18809e-11	GOLGA7B	protein_coding	401647	1	increase
ENSG00000155269	2.06464	-0.311042	6.10856e-28	27.2141	1.75074e-27	GPR78	protein_coding	27201	1	increase
ENSG00000155307	4.28134	-4.40255	0.0156588	1.80524	0.019149	SAMSN1	protein_coding	64092	1	increase
ENSG00000155324	5.24447	-3.93726	6.16974e-05	4.20973	8.90518e-05	GRAMD2B	protein_coding	65983	1	increase
ENSG00000155367	2.51928	1.60792	2.12593e-131	130.672	2.66292e-130	PPM1J	protein_coding	333926	1	increase
ENSG00000155465	1.09009	1.27676	2.61947e-26	25.5818	7.25213e-26	SLC7A7	protein_coding	9056	1	increase
ENSG00000155666	-1.30067	1.62034	1.6621e-45	44.7793	6.65331e-45	KDM8	protein_coding	79831	-1	decrease
ENSG00000155714	5.43179	-3.84084	3.08962e-05	4.51009	4.52478e-05	PDZD9	protein_coding	255762	1	increase
ENSG00000155749	1.4953	0.893591	4.89976e-36	35.3098	1.65464e-35	ALS2CR12	protein_coding	130540	1	increase
ENSG00000155792	2.44516	6.16982	0	Inf	0	DEPTOR	protein_coding	64798	1	increase
ENSG00000155849	2.74195	-1.17574	5.2295e-24	23.2815	1.38281e-23	ELMO1	protein_coding	9844	1	increase
ENSG00000155875	1.28712	-0.228006	2.92292e-14	13.5342	6.01673e-14	SAXO1	protein_coding	158297	1	increase
ENSG00000155886	1.30676	1.62387	1.95378e-46	45.7091	7.93268e-46	SLC24A2	protein_coding	25769	1	increase
ENSG00000155961	2.16674	1.20263	3.55422e-82	81.4493	2.50279e-81	RAB39B	protein_coding	116442	1	increase
ENSG00000155962	2.3033	2.10483	4.7474e-156	155.324	7.51602e-155	CLIC2	protein_coding	1193	1	increase
ENSG00000155966	1.36436	3.74202	6.54389e-164	163.184	1.10979e-162	AFF2	protein_coding	2334	1	increase
ENSG00000155980	6.54286	-3.09408	6.18704e-11	10.2085	1.14717e-10	KIF5A	protein_coding	3798	1	increase
ENSG00000156009	5.59768	-3.74725	1.54735e-05	4.81041	2.30064e-05	MAGEA8	protein_coding	4107	1	increase
ENSG00000156042	1.92468	0.15701	1.73709e-34	33.7602	5.71014e-34	CFAP70	protein_coding	118491	1	increase
ENSG00000156050	1.1917	3.21219	5.46962e-98	97.262	4.65507e-97	FAM161B	protein_coding	145483	1	increase
ENSG00000156113	1.55834	3.49429	5.15582e-184	183.288	1.04249e-182	KCNMA1	protein_coding	3778	1	increase
ENSG00000156127	2.25575	-3.44748	0.00156351	2.8059	0.00206513	BATF	protein_coding	10538	1	increase
ENSG00000156194	5.51723	-3.79131	1.54735e-05	4.81041	2.30064e-05	PPEF2	protein_coding	5470	1	increase
ENSG00000156206	-2.19533	-2.33537	1.12791e-07	6.94772	1.85384e-07	CFAP161	protein_coding	161502	-1	decrease
ENSG00000156222	6.69708	-2.98155	7.81978e-12	11.1068	1.4935e-11	SLC28A1	protein_coding	9154	1	increase
ENSG00000156265	-1.1822	-2.31742	0.00160974	2.79324	0.00212446	MAP3K7CL	protein_coding	56911	-1	decrease
ENSG00000156269	-4.66017	-4.25927	0.00392074	2.40663	0.00503252	NAA11	protein_coding	84779	-1	decrease
ENSG00000156413	1.75957	-2.5027	6.8572e-05	4.16385	9.8693e-05	FUT6	protein_coding	2528	1	increase
ENSG00000156414	1.87182	-3.64091	0.0119018	1.92439	0.0147506	TDRD9	protein_coding	122402	1	increase
ENSG00000156427	2.87423	-1.18185	5.2295e-24	23.2815	1.38281e-23	FGF18	protein_coding	8817	1	increase
ENSG00000156453	3.53707	1.67526	5.72826e-207	206.242	1.43393e-205	PCDH1	protein_coding	5097	1	increase
ENSG00000156466	2.37289	1.35338	2.2421e-102	101.649	2.02189e-101	GDF6	protein_coding	392255	1	increase
ENSG00000156510	5.02812	-4.05798	0.000491606	3.30838	0.000670432	HKDC1	protein_coding	80201	1	increase
ENSG00000156515	1.21417	5.91747	1.91615e-260	259.718	7.13424e-259	HK1	protein_coding	3098	1	increase
ENSG00000156564	2.80306	-2.86323	2.63968e-07	6.57845	4.28121e-07	LRFN2	protein_coding	57497	1	increase
ENSG00000156587	1.24581	4.8419	7.53794e-210	209.123	1.91957e-208	UBE2L6	protein_coding	9246	1	increase
ENSG00000156687	3.52544	-0.954793	1.88857e-34	33.7239	6.20056e-34	UNC5D	protein_coding	137970	1	increase
ENSG00000156689	1.36385	-1.25796	9.14743e-08	7.0387	1.50929e-07	GLYATL2	protein_coding	219970	1	increase
ENSG00000156804	3.33562	5.32576	0	Inf	0	FBXO32	protein_coding	114907	1	increase
ENSG00000156959	2.35615	-2.40771	3.71282e-08	7.4303	6.21849e-08	LHFPL4	protein_coding	375323	1	increase
ENSG00000156966	2.48026	-1.42688	1.99686e-16	15.6997	4.35513e-16	B3GNT7	protein_coding	93010	1	increase
ENSG00000157087	4.46473	-4.32771	0.00783503	2.10596	0.00982549	ATP2B2	protein_coding	491	1	increase
ENSG00000157103	3.93351	-1.5955	1.67938e-25	24.7749	4.58362e-25	SLC6A1	protein_coding	6529	1	increase
ENSG00000157152	2.53937	0.222776	8.20471e-54	53.0859	3.74742e-53	SYN2	protein_coding	6854	1	increase
ENSG00000157168	1.5155	1.20448	5.93548e-46	45.2265	2.39192e-45	NRG1	protein_coding	3084	1	increase
ENSG00000157303	3.00464	-2.53472	1.12235e-09	8.94987	1.99403e-09	SUSD3	protein_coding	203328	1	increase
ENSG00000157330	7.16287	-2.60733	2.55686e-16	15.5923	5.563e-16	C1orf158	protein_coding	93190	1	increase
ENSG00000157343	1.32474	0.992775	2.809e-32	31.5514	8.83561e-32	ARMC12	protein_coding	221481	1	increase
ENSG00000157445	2.15899	-0.120347	5.86534e-34	33.2317	1.90524e-33	CACNA2D3	protein_coding	55799	1	increase
ENSG00000157483	1.87542	3.25054	4.61506e-211	210.336	1.18832e-209	MYO1E	protein_coding	4643	1	increase
ENSG00000157510	1.79709	1.52675	3.28037e-75	74.4841	2.08512e-74	AFAP1L1	protein_coding	134265	1	increase
ENSG00000157514	2.88584	5.45372	0	Inf	0	TSC22D3	protein_coding	1831	1	increase
ENSG00000157551	1.03748	-0.697966	5.96142e-08	7.22465	9.90471e-08	KCNJ15	protein_coding	3772	1	increase
ENSG00000157554	2.18778	0.988746	9.84843e-72	71.0066	5.94947e-71	ERG	protein_coding	2078	1	increase
ENSG00000157570	3.14453	3.03233	0	Inf	0	TSPAN18	protein_coding	90139	1	increase
ENSG00000157782	1.50253	-0.522727	1.2147e-14	13.9155	2.52675e-14	CABP1	protein_coding	9478	1	increase
ENSG00000157796	1.0343	4.61828	5.35628e-135	134.271	6.9623e-134	WDR19	protein_coding	57728	1	increase
ENSG00000157890	1.61077	2.40284	1.6257e-103	102.789	1.4884e-102	MEGF11	protein_coding	84465	1	increase
ENSG00000157927	1.54382	0.148121	1.59041e-24	23.7985	4.25124e-24	RADIL	protein_coding	55698	1	increase
ENSG00000158008	2.22424	1.23234	4.48149e-87	86.3486	3.37592e-86	EXTL1	protein_coding	2134	1	increase
ENSG00000158014	5.13972	-4.00784	0.000491606	3.30838	0.000670432	SLC30A2	protein_coding	7780	1	increase
ENSG00000158022	4.28134	-4.40255	0.0156588	1.80524	0.019149	TRIM63	protein_coding	84676	1	increase
ENSG00000158023	1.58373	-0.067524	6.44488e-22	21.1908	1.62537e-21	WDR66	protein_coding	144406	1	increase
ENSG00000158055	1.18053	-0.1689	2.04956e-12	11.6883	3.98831e-12	GRHL3	protein_coding	57822	1	increase
ENSG00000158106	1.17262	3.65826	7.29362e-117	116.137	7.82819e-116	RHPN1	protein_coding	114822	1	increase
ENSG00000158113	5.81632	-3.60059	9.74468e-07	6.01123	1.53975e-06	LRRC43	protein_coding	254050	1	increase
[truncated: 2,042 more rows]
